# Supplementary material for: Direct targets of Klf5 transcription factor contribute to the maintenance of mouse embryonic stem cell undifferentiated state
Source: BMC Biol. 2010 Sep 27;8:128. doi: 10.1186/1741-7007-8-128 (PMC2955566; doi:10.1186/1741-7007-8-128)
Supplement: Additional file 1 — Additional Table 1. Gene expression profile by microarray analysis upon Klf5 KD in ESCs. Fold change is calculated by comparing data from siKlf5 cells over the control (siNS). Cut-off >1.25- and <0.75-fold changes were used. Probes with FDR <0.1 were selected. [file 1741-7007-8-128-S1.XLS]

## Sheet: Foglio1
Additional Table 1: Gene expression profile by microarray analysis upon Klf5 KD in ESCs. Fold change is calculated by comparing data from siKlf5 cells over the control (siNS). Cut-off ˃1.25 and ˂0.75-fold changes were used. Probes with FDR˂0.1 were selected.
Probe Id	Gene Title	Gene Symbol	Fold change	FDR	p Value
1424476_at	calcium/calmodulin-dependent protein kinase kinase 2, beta	Camkk2	13.4424	0.0538851	0.000844938
1419080_at	glial cell line derived neurotrophic factor	Gdnf	7.57534	0.00215526	5.15522e-06
1426185_at	calcium channel, voltage-dependent, alpha 2/delta subunit 2	Cacna2d2	6.29044	0.0817669	0.00151393
1416342_at	tenascin C	Tnc	4.79998	6.74928e-05	2.98958e-08
1448162_at	vascular cell adhesion molecule 1	Vcam1	4.17825	0.0818335	0.00151154
1419149_at	serine (or cysteine) peptidase inhibitor, clade E, member 1	Serpine1	4.09577	3.1626e-05	1.26078e-08
1417574_at	chemokine (C-X-C motif) ligand 12	Cxcl12	3.93417	6.42794e-05	3.13197e-08
1449397_at	homeo box B2	Hoxb2	3.69406	0.0130704	8.27902e-05
1448823_at	chemokine (C-X-C motif) ligand 12	Cxcl12	3.65349	0.000132045	7.60358e-08
1450779_at	fatty acid binding protein 7, brain	Fabp7	3.49215	0.00718477	3.30978e-05
1421594_a_at	synaptotagmin-like 2	Sytl2	3.42892	0.00120783	2.03302e-06
1426037_a_at	regulator of G-protein signaling 16	Rgs16	3.26429	0.000213866	1.89463e-07
1448788_at	Cd200 antigen	Cd200	3.22179	0.000587472	6.76571e-07
1422860_at	neurotensin	Nts	3.12641	1.11433e-05	2.96154e-09
1452114_s_at	insulin-like growth factor binding protein 5	Igfbp5	3.11513	0.0115157	6.78415e-05
1450307_x_at	H2A histone family, member Y3	H2afy3	3.10234	0.0399087	0.000521486
1423110_at	collagen, type I, alpha 2	Col1a2	3.08459	0.00381876	1.38704e-05
1416286_at	regulator of G-protein signaling 4	Rgs4	3.0803	0.0558469	0.000885595
1422324_a_at	parathyroid hormone-like peptide	Pthlh	2.90439	0.0841019	0.00159442
1418494_at	early B-cell factor 2	Ebf2	2.84959	0.0517658	0.000768141
1416811_s_at	cytotoxic T lymphocyte-associated protein 2 alpha /// cytotoxic T lymphocyte-associated protein 2 beta	Ctla2a /// Ctla2b	2.83667	0.00233733	6.10837e-06
1425092_at	cadherin 10	Cdh10	2.81136	0.000209751	1.76527e-07
1422748_at	zinc finger E-box binding homeobox 2	Zeb2	2.77996	0.00410999	1.52923e-05
1450857_a_at	collagen, type I, alpha 2	Col1a2	2.77485	0.000818799	1.08806e-06
1416053_at	leucine rich repeat protein 1, neuronal	Lrrn1	2.7365	0.0308084	0.000345257
1450466_at	cyclin-dependent kinase 5, regulatory subunit 2 (p39)	Cdk5r2	2.72371	0.0308145	0.000348055
1448312_at	proprotein convertase subtilisin/kexin type 2	Pcsk2	2.70156	0.0116879	7.14445e-05
1418930_at	chemokine (C-X-C motif) ligand 10 /// similar to Small inducible cytokine B10 precursor (CXCL10) (Interferon-gamma-induced protein CRG-2) (Gamma-IP10) (IP-10) (C7)	Cxcl10 /// LOC100045000	2.68132	0.000216797	1.72854e-07
1418084_at	neuropilin 1	Nrp1	2.6723	0.00584653	2.56381e-05
1420991_at	ankyrin repeat domain 1 (cardiac muscle)	Ankrd1	2.65594	0.0163182	0.000121432
1418666_at	pentraxin related gene	Ptx3	2.65293	0.00127788	2.54716e-06
1427633_a_at	pregnancy-associated plasma protein A	Pappa	2.60686	0.0517288	0.000774466
1421172_at	a disintegrin and metallopeptidase domain 12 (meltrin alpha)	Adam12	2.5743	0.0370187	0.000459126
1448943_at	neuropilin 1	Nrp1	2.51167	0.00231502	6.35769e-06
1420992_at	ankyrin repeat domain 1 (cardiac muscle)	Ankrd1	2.4784	0.00605247	2.70774e-05
1427433_s_at	homeo box A3	Hoxa3	2.47217	0.0340631	0.000396819
1448944_at	neuropilin 1	Nrp1	2.44941	0.00872915	4.67854e-05
1419247_at	regulator of G-protein signaling 2	Rgs2	2.44085	0.00323767	9.89543e-06
1423635_at	bone morphogenetic protein 2	Bmp2	2.43106	0.0211059	0.000193521
1448471_a_at	cytotoxic T lymphocyte-associated protein 2 alpha	Ctla2a	2.38735	0.00338769	1.18545e-05
1450171_x_at	granzyme E	Gzme	2.3693	0.0365476	0.00044357
1448529_at	thrombomodulin	Thbd	2.34338	0.00893353	4.94636e-05
1423250_a_at	transforming growth factor, beta 2	Tgfb2	2.3335	0.0215958	0.000201839
1419697_at	chemokine (C-X-C motif) ligand 11 /// similar to Small inducible cytokine B11 precursor (CXCL11) (Interferon-inducible T-cell alpha chemoattractant) (I-TAC)	Cxcl11 /// LOC630447	2.31805	0.00293446	8.70876e-06
1449161_at	endothelin 2	Edn2	2.31649	0.00943752	5.26722e-05
1449244_at	cadherin 2 /// similar to N-cadherin	Cdh2 /// LOC100044363	2.31238	0.000227135	2.2134e-07
1416761_at	hydroxysteroid 11-beta dehydrogenase 2	Hsd11b2	2.27851	0.00767411	3.70517e-05
1422864_at	runt related transcription factor 1	Runx1	2.26999	0.0404392	0.000537374
1419248_at	regulator of G-protein signaling 2	Rgs2	2.26704	0.000802427	1.17293e-06
1460668_at	galanin	Gal	2.26322	0.00116363	1.85555e-06
1449379_at	kinase insert domain protein receptor	Kdr	2.21447	9.67841e-06	3.00093e-09
1418496_at	forkhead box A1 /// similar to Hepatocyte nuclear factor 3-alpha (HNF-3A) (Forkhead box protein A1)	Foxa1 /// LOC100047556	2.209	0.0215165	0.000202051
1423222_at	CAP, adenylate cyclase-associated protein, 2 (yeast)	Cap2	2.2001	0.0247166	0.000245239
1418393_a_at	integrin alpha 7	Itga7	2.19427	0.0115225	6.83918e-05
1418105_at	stathmin-like 4	Stmn4	2.1439	0.00369063	1.32415e-05
1450922_a_at	transforming growth factor, beta 2	Tgfb2	2.14377	0.0273181	0.000287992
1418773_at	fatty acid desaturase 3	Fads3	2.11614	0.0509093	0.00075092
1460220_a_at	colony stimulating factor 1 (macrophage)	Csf1	2.10828	0.0035579	1.26077e-05
1418932_at	nuclear factor, interleukin 3, regulated /// similar to NFIL3/E4BP4 transcription factor	LOC100046232 /// Nfil3	2.09865	0.0157994	0.000115472
1417553_at	placental specific protein 1	Plac1	2.08729	0.0179121	0.000141228
1423669_at	collagen, type I, alpha 1	Col1a1	2.08662	0.0661864	0.00113164
1418815_at	cadherin 2 /// similar to N-cadherin	Cdh2 /// LOC100044363	2.07999	0.000203587	1.35268e-07
1426300_at	activated leukocyte cell adhesion molecule	Alcam	2.06744	0.029037	0.000315116
1434709_at	neuron-glia-CAM-related cell adhesion molecule	Nrcam	2.05891	0.0104314	5.96052e-05
1451756_at	FMS-like tyrosine kinase 1	Flt1	2.05435	0.0142733	9.29382e-05
1452352_at	cytotoxic T lymphocyte-associated protein 2 beta	Ctla2b	2.05405	0.00456321	1.9202e-05
1452436_at	lysyl oxidase-like 2 /// similar to lysyl oxidase-like 2	LOC100047339 /// Loxl2	2.0277	0.0228449	0.000219585
1427233_at	teashirt zinc finger family member 1	Tshz1	2.00615	0.0447504	0.000634308
1428303_at	RIKEN cDNA 1500005I02 gene	1500005I02Rik	2.00226	0.0170755	0.000131606
1455265_a_at	regulator of G-protein signaling 16	Rgs16	1.99489	0.0216308	0.000204083
1426725_s_at	E26 avian leukemia oncogene 1, 5' domain	Ets1	1.97387	0.000793247	1.12438e-06
1450923_at	transforming growth factor, beta 2	Tgfb2	1.96786	0.0369222	0.000451387
1454838_s_at	expressed sequence AW548124 /// similar to Expressed sequence AW548124	AW548124 /// LOC100048505	1.96318	0.00022642	1.70497e-07
1417051_at	protocadherin 8	Pcdh8	1.95914	0.00966091	5.43469e-05
1448747_at	F-box protein 32	Fbxo32	1.9514	0.0521057	0.000803188
1453851_a_at	growth arrest and DNA-damage-inducible 45 gamma	Gadd45g	1.9505	4.58336e-06	8.12076e-10
1452163_at	E26 avian leukemia oncogene 1, 5' domain	Ets1	1.94748	0.00338744	1.11034e-05
1455494_at	collagen, type I, alpha 1	Col1a1	1.93959	0.0151612	0.000108121
1449473_s_at	CD40 antigen	Cd40	1.93601	0.014177	9.16835e-05
1451924_a_at	endothelin 1	Edn1	1.92711	0.00714469	3.32296e-05
1423477_at	zinc finger protein of the cerebellum 1 /// similar to Zic protein	LOC100044533 /// Zic1	1.91772	0.0341066	0.000398837
1418424_at	tumor necrosis factor alpha induced protein 6	Tnfaip6	1.89664	0.0033314	1.12148e-05
1448594_at	WNT1 inducible signaling pathway protein 1	Wisp1	1.87736	0.0974218	0.00198935
1419300_at	FMS-like tyrosine kinase 1	Flt1	1.8552	0.044745	0.000636213
1417917_at	calponin 1	Cnn1	1.85356	0.00735856	3.48762e-05
1424927_at	GLI pathogenesis-related 1 (glioma)	Glipr1	1.85095	0.0163088	0.000122808
1434777_at	v-myc myelocytomatosis viral oncogene homolog 1, lung carcinoma derived (avian)	Mycl1	1.82675	0.00797211	3.91967e-05
1448870_at	latent transforming growth factor beta binding protein 1	Ltbp1	1.82264	0.0297795	0.000325812
1423584_at	insulin-like growth factor binding protein 7	Igfbp7	1.81838	0.0296793	0.000326031
1421180_at	limb expression 1 homolog (chicken)	Lix1	1.80685	0.0422598	0.000580286
1449152_at	cyclin-dependent kinase inhibitor 2B (p15, inhibits CDK4) /// similar to Cyclin-dependent kinase 4 inhibitor B (p14-INK4b) (p15-INK4b)	Cdkn2b /// LOC100047564	1.80452	0.0674932	0.00115996
1416675_s_at	phospholipase C, delta 1	Plcd1	1.78867	0.00131275	2.73297e-06
1420406_at	paternally expressed 12	Peg12	1.77967	0.0203766	0.000177807
1423537_at	growth associated protein 43	Gap43	1.77837	0.00234258	6.32962e-06
1451415_at	RIKEN cDNA 1810011O10 gene	1810011O10Rik	1.77828	0.0356749	0.000425077
1460411_s_at	expressed sequence AW548124 /// similar to Expressed sequence AW548124	AW548124 /// LOC100048505	1.76596	0.000433055	4.79552e-07
1424659_at	slit homolog 2 (Drosophila)	Slit2	1.76552	0.00494385	2.10228e-05
1423690_s_at	G-protein signalling modulator 1 (AGS3-like, C. elegans)	Gpsm1	1.76408	0.00220273	5.4639e-06
1450738_at	kinesin family member 21A	Kif21a	1.76261	0.0078738	4.01084e-05
1422033_a_at	ciliary neurotrophic factor /// zinc finger protein 91 /// zinc finger protein 91, ciliary neurotrophic factor transcription unit	Cntf /// Zfp91 /// Zfp91-cntf	1.75786	0.0407683	0.000543553
1417408_at	coagulation factor III	F3	1.74252	0.0258318	0.000262025
1428891_at	RIKEN cDNA 9130213B05 gene	9130213B05Rik	1.74175	0.0395155	0.000507597
1425995_s_at	Wilms tumor homolog	Wt1	1.73366	0.0016913	3.59596e-06
1431057_a_at	protease, serine, 23	Prss23	1.73326	0.0479397	0.000696502
1436917_s_at	G-protein signalling modulator 1 (AGS3-like, C. elegans)	Gpsm1	1.72956	0.00217733	5.30444e-06
1452342_at	amyloid beta (A4) precursor protein-binding, family B, member 2	Apbb2	1.72771	0.0196283	0.000166931
1417439_at	CD248 antigen, endosialin	Cd248	1.72627	0.0371108	0.000458625
1419469_at	guanine nucleotide binding protein (G protein), beta 4	Gnb4	1.71976	0.0023127	6.45376e-06
1448432_at	phospholipase C, delta 1	Plcd1	1.71895	0.014548	9.79489e-05
1418517_at	Iroquois related homeobox 3 (Drosophila)	Irx3	1.71768	0.0478363	0.000697119
1416846_a_at	PDZ domain containing RING finger 3	Pdzrn3	1.71658	0.0345409	0.000405445
1449363_at	activating transcription factor 3	Atf3	1.70839	0.0401138	0.000531274
1453004_at	solute carrier family 22, member 23	Slc22a23	1.7082	0.0514998	0.000782442
1436791_at	wingless-related MMTV integration site 5A	Wnt5a	1.699	0.0457516	0.000656605
1450839_at	DNA segment, human D4S114	D0H4S114	1.6975	0.0161553	0.000119504
1424768_at	caldesmon 1	Cald1	1.69442	0.0445837	0.000627994
1449089_at	nuclear receptor interacting protein 1	Nrip1	1.69308	0.0205155	0.000182655
1422437_at	collagen, type V, alpha 2	Col5a2	1.69225	0.0766064	0.00139463
1417612_at	immediate early response 5	Ier5	1.68606	0.0171231	0.000132731
1453714_a_at	shroom family member 3	Shroom3	1.6832	0.0844818	0.00161285
1452249_at	prickle like 1 (Drosophila)	Prickle1	1.67311	0.0198012	0.000170156
1423065_at	DNA methyltransferase 3A	Dnmt3a	1.66557	0.00069113	8.57178e-07
1420360_at	dickkopf homolog 1 (Xenopus laevis)	Dkk1	1.66026	0.0878126	0.00171144
1416740_at	collagen, type V, alpha 1	Col5a1	1.65426	0.0396917	0.000511618
1448914_a_at	colony stimulating factor 1 (macrophage)	Csf1	1.65204	0.0183497	0.000147116
1450333_a_at	GATA binding protein 2	Gata2	1.64905	0.0144004	9.63173e-05
1418136_at	transforming growth factor beta 1 induced transcript 1	Tgfb1i1	1.64747	0.0503804	0.000740888
1452309_at	cingulin-like 1	Cgnl1	1.64525	0.000320357	3.26373e-07
1426766_at	RIKEN cDNA 6330403K07 gene	6330403K07Rik	1.64516	0.0642922	0.00109356
1426301_at	activated leukocyte cell adhesion molecule	Alcam	1.63849	0.0313488	0.000355479
1439364_a_at	matrix metallopeptidase 2	Mmp2	1.6331	0.0011978	2.12225e-06
1448797_at	ELK3, member of ETS oncogene family	Elk3	1.61437	0.0209132	0.000189901
1416136_at	matrix metallopeptidase 2	Mmp2	1.61295	0.0113647	6.64484e-05
1421066_at	Janus kinase 2	Jak2	1.60096	0.0289237	0.000312606
1423064_at	DNA methyltransferase 3A	Dnmt3a	1.59543	3.54326e-05	1.25558e-08
1423401_at	ets variant gene 6 (TEL oncogene)	Etv6	1.59338	0.0837687	0.00156955
1434348_at	fasciculation and elongation protein zeta 2 (zygin II)	Fez2	1.59211	0.00340903	1.17782e-05
1423489_at	monocyte to macrophage differentiation-associated /// similar to monocyte to macrophage differentiation-associated	LOC100047565 /// Mmd	1.59017	0.0148916	0.000101581
1451458_at	transmembrane protein 2	Tmem2	1.58743	0.000620627	7.42245e-07
1422831_at	fibrillin 2	Fbn2	1.58735	0.0599096	0.000997786
1460302_at	thrombospondin 1	Thbs1	1.58256	0.0361166	0.00043674
1421851_at	microtubule-associated protein 1B	Mtap1b	1.57827	0.0190681	0.000154565
1418936_at	v-maf musculoaponeurotic fibrosarcoma oncogene family, protein F (avian)	Maff	1.576	0.0544816	0.000856705
1426413_at	neurogenic differentiation 1	Neurod1	1.57583	0.026376	0.000272218
1425532_a_at	bridging integrator 1	Bin1	1.57558	0.0204393	0.000181071
1419204_at	delta-like 1 (Drosophila)	Dll1	1.57387	0.0434889	0.000610647
1460415_a_at	CD40 antigen	Cd40	1.57196	0.0700468	0.00122867
1448123_s_at	transforming growth factor, beta induced	Tgfbi	1.57145	0.0386291	0.000494499
1422851_at	high mobility group AT-hook 2	Hmga2	1.57086	0.00877219	4.77932e-05
1418546_a_at	Stam binding protein like 1	Stambpl1	1.56667	0.0371971	0.000469578
1419470_at	guanine nucleotide binding protein (G protein), beta 4	Gnb4	1.56403	0.00612243	2.76616e-05
1426938_at	neuro-oncological ventral antigen 1	Nova1	1.56275	0.0263929	0.000273562
1424376_at	CDC42 effector protein (Rho GTPase binding) 1	Cdc42ep1	1.55695	0.0417796	0.000569991
1451985_at	leucine-rich repeat kinase 1	Lrrk1	1.55672	0.0850573	0.00163137
1416488_at	cyclin G2	Ccng2	1.55348	0.0247958	0.00024273
1456250_x_at	transforming growth factor, beta induced	Tgfbi	1.55183	0.0300906	0.000334547
1429104_at	LIM domain containing 2	Limd2	1.55104	0.00234192	6.22409e-06
1416525_at	speckle-type POZ protein	Spop	1.54565	0.0196046	0.000162387
1451431_a_at	dysbindin (dystrobrevin binding protein 1) domain containing 2	Dbndd2	1.54231	0.0906433	0.00182282
1426412_at	neurogenic differentiation 1	Neurod1	1.54183	0.00580008	2.56913e-05
1423259_at	inhibitor of DNA binding 4 /// similar to Id4	Id4 /// LOC100045546	1.5416	0.0190555	0.000155307
1429005_at	malignant fibrous histiocytoma amplified sequence 1	Mfhas1	1.54068	0.00774092	3.77171e-05
1436736_x_at	DNA segment, human D4S114	D0H4S114	1.53548	0.0170345	0.000130535
1425567_a_at	annexin A5	Anxa5	1.53341	0.014937	0.000103876
1423488_at	monocyte to macrophage differentiation-associated	Mmd	1.5327	0.0322236	0.000371108
1417133_at	peripheral myelin protein	Pmp22	1.53136	0.0904947	0.00179178
1419735_at	casein kappa	Csn3	1.52469	0.0710936	0.00125963
1419458_at	Rho-guanine nucleotide exchange factor	Rgnef	1.51945	0.0356814	0.000423575
1425926_a_at	orthodenticle homolog 2 (Drosophila)	Otx2	1.51936	0.00258514	7.44303e-06
1416638_at	sal-like 2 (Drosophila)	Sall2	1.51922	0.015214	0.000107824
1416129_at	ERBB receptor feedback inhibitor 1	Errfi1	1.51516	0.0154022	0.000110523
1450079_at	Nik related kinase	Nrk	1.51377	0.0147736	0.000100122
1452227_at	RIKEN cDNA 2310045A20 gene	2310045A20Rik	1.51312	0.0930357	0.0018833
1423854_a_at	RAS-like, family 11, member B	Rasl11b	1.51204	0.0143243	9.45391e-05
1426934_at	NHS-like 1	Nhsl1	1.50896	0.074342	0.00134353
1437463_x_at	transforming growth factor, beta induced	Tgfbi	1.50771	0.0687303	0.00119036
1416357_a_at	melanoma cell adhesion molecule	Mcam	1.50544	0.0270978	0.000282069
1456464_x_at	Synaptotagmin XI	Syt11	1.50169	0.0205118	0.000179896
1455176_a_at	synaptotagmin XI	Syt11	1.49729	0.0259092	0.000261663
1456377_x_at	LIM domain containing 2	Limd2	1.49696	0.00327711	1.01611e-05
1429768_at	dystrobrevin alpha	Dtna	1.49629	0.0707795	0.00124466
1424770_at	caldesmon 1	Cald1	1.4962	0.0272311	0.000284662
1419457_at	Rho-guanine nucleotide exchange factor	Rgnef	1.49515	0.048886	0.000714581
1427673_a_at	sema domain, immunoglobulin domain (Ig), short basic domain, secreted, (semaphorin) 3E /// hypothetical protein LOC100044162	LOC100044162 /// Sema3e	1.494	0.019548	0.000162784
1421399_at	insulinoma-associated 1	Insm1	1.49339	0.058699	0.000967223
1450781_at	high mobility group AT-hook 2	Hmga2	1.49114	0.0216544	0.000205264
1422466_at	nucleoredoxin	Nxn	1.48831	0.0231005	0.000225111
1419717_at	sema domain, immunoglobulin domain (Ig), short basic domain, secreted, (semaphorin) 3E /// hypothetical protein LOC100044162	LOC100044162 /// Sema3e	1.48711	0.00172574	3.74562e-06
1417010_at	zinc finger protein 238	Zfp238	1.4847	0.00119503	1.95854e-06
1416454_s_at	actin, alpha 2, smooth muscle, aorta	Acta2	1.48413	0.0042234	1.64626e-05
1415972_at	myristoylated alanine rich protein kinase C substrate	Marcks	1.4828	0.014843	0.000101908
1449300_at	CTTNBP2 N-terminal like	Cttnbp2nl	1.47938	0.0367762	0.000452861
1423066_at	DNA methyltransferase 3A	Dnmt3a	1.47777	0.000787037	1.01099e-06
1450780_s_at	high mobility group AT-hook 2	Hmga2	1.46919	0.010078	5.71398e-05
1426597_s_at	expressed sequence C79267	C79267	1.46256	0.0368383	0.000451993
1416524_at	speckle-type POZ protein	Spop	1.45983	0.00127466	2.48427e-06
1424711_at	transmembrane protein 2	Tmem2	1.45969	0.000207169	1.28471e-07
1452280_at	FERM, RhoGEF (Arhgef) and pleckstrin domain protein 1 (chondrocyte-derived)	Farp1	1.45662	0.0904793	0.00179548
1422945_a_at	kinesin family member 5C	Kif5c	1.4493	0.046158	0.000664482
1420928_at	beta galactoside alpha 2,6 sialyltransferase 1	St6gal1	1.44702	0.014405	9.57104e-05
1431359_a_at	RIKEN cDNA 1110007C09 gene	1110007C09Rik	1.44606	0.0863051	0.00166295
1422530_at	peripherin	Prph	1.44355	0.0519293	0.000805069
1418469_at	nuclear receptor interacting protein 1	Nrip1	1.44177	0.0829967	0.00154773
1436030_at	cache domain containing 1	Cachd1	1.44135	0.00304659	9.17648e-06
1426083_a_at	B-cell translocation gene 1, anti-proliferative /// similar to myocardial vascular inhibition factor	Btg1 /// LOC100047353	1.44001	0.000796277	1.0934e-06
1456292_a_at	vimentin	Vim	1.43972	0.00416361	1.58607e-05
1450641_at	vimentin	Vim	1.43912	0.00122687	2.2281e-06
1422465_a_at	nucleoredoxin	Nxn	1.43407	0.00128448	2.61721e-06
1419156_at	SRY-box containing gene 4	Sox4	1.432	0.0398989	0.000517823
1448989_a_at	myosin IB	Myo1b	1.43003	0.0516147	0.000775044
1416002_x_at	coactosin-like 1 (Dictyostelium)	Cotl1	1.42425	0.00747265	3.5748e-05
1424342_at	forty-two-three domain containing 1	Fyttd1	1.42397	0.0190471	0.000156082
1437455_a_at	B-cell translocation gene 1, anti-proliferative /// similar to myocardial vascular inhibition factor	Btg1 /// LOC100047353	1.42314	0.00121976	2.26922e-06
1415855_at	kit ligand	Kitl	1.42288	0.0719192	0.00129337
1419155_a_at	SRY-box containing gene 4	Sox4	1.42268	0.0149399	0.000103234
1452784_at	integrin alpha V	Itgav	1.42203	0.00458113	1.90745e-05
1421301_at	zinc finger protein of the cerebellum 2	Zic2	1.41889	0.00336096	1.11655e-05
1423311_s_at	trophoblast glycoprotein	Tpbg	1.4187	0.0700705	0.00121978
1418664_at	multiple PDZ domain protein	Mpdz	1.41517	0.0397285	0.000513852
1415978_at	tubulin, beta 3	Tubb3	1.41472	0.00802738	4.12463e-05
1438478_a_at	protein phosphatase 3, catalytic subunit, alpha isoform	Ppp3ca	1.41446	0.0156228	0.000112797
1423274_at	integrator complex subunit 6	Ints6	1.41132	0.00725899	3.40828e-05
1419700_a_at	prominin 1	Prom1	1.40744	0.0199885	0.000173536
1438133_a_at	cysteine rich protein 61	Cyr61	1.40617	0.0418453	0.00056162
1424133_at	transmembrane protein 98	Tmem98	1.39874	0.0366402	0.000446317
1450397_at	microtubule-associated protein 1B	Mtap1b	1.39591	0.00417076	1.60726e-05
1428107_at	SH3-binding domain glutamic acid-rich protein like	Sh3bgrl	1.39283	0.0341473	0.000396287
1418911_s_at	acyl-CoA synthetase long-chain family member 4	Acsl4	1.39004	0.0715045	0.00127325
1421811_at	thrombospondin 1 /// similar to thrombospondin 1	LOC640441 /// Thbs1	1.38688	0.0182791	0.000145741
1426401_at	protein phosphatase 3, catalytic subunit, alpha isoform	Ppp3ca	1.37759	0.0371117	0.000461923
1418532_at	frizzled homolog 2 (Drosophila)	Fzd2	1.37622	0.0576628	0.000942486
1416612_at	cytochrome P450, family 1, subfamily b, polypeptide 1	Cyp1b1	1.37616	0.037584	0.000476127
1416953_at	connective tissue growth factor	Ctgf	1.3751	0.00636955	2.90602e-05
1422629_s_at	shroom family member 3	Shroom3	1.3749	0.003316	1.13099e-05
1449065_at	acyl-CoA thioesterase 1 /// similar to acyl-CoA thioesterase	Acot1 /// LOC100044830	1.37236	0.0634757	0.00107686
1433575_at	SRY-box containing gene 4	Sox4	1.37177	0.00259462	7.58525e-06
1435133_at	UDP-glucose ceramide glucosyltransferase	Ugcg	1.36884	0.0863891	0.00166839
1427256_at	versican	Vcan	1.36719	0.0116686	7.02929e-05
1417240_at	zyxin	Zyx	1.36716	0.0197614	0.000168938
1429839_a_at	YY1 associated factor 2	Yaf2	1.36635	0.0718064	0.00128816
1424797_a_at	paired-like homeodomain transcription factor 2	Pitx2	1.36301	0.0889437	0.00174925
1419256_at	spectrin beta 2	Spnb2	1.35901	0.0591375	0.000977068
1423063_at	DNA methyltransferase 3A	Dnmt3a	1.35762	0.0208773	0.000187725
1438680_at	autism susceptibility candidate 2	Auts2	1.35689	0.00794098	4.00988e-05
1426926_at	phospholipase C, gamma 2	Plcg2	1.3561	0.0195564	0.000165453
1423680_at	fatty acid desaturase 1	Fads1	1.3542	0.0843838	0.00160724
1451264_at	FERM domain containing 6	Frmd6	1.35253	0.0887656	0.00174181
1418152_at	nucleosome binding protein 1	Nsbp1	1.35211	0.0307624	0.000346104
1451324_s_at	forty-two-three domain containing 1	Fyttd1	1.35189	0.016275	0.000121832
1418201_at	pleckstrin homology domain containing, family G (with RhoGef domain) member 2	Plekhg2	1.34975	0.0533937	0.000834868
1450414_at	platelet derived growth factor, B polypeptide	Pdgfb	1.34608	0.0988686	0.00202765
1415975_at	calcium regulated heat stable protein 1	Carhsp1	1.34454	0.0518106	0.0007711
1426215_at	dopa decarboxylase	Ddc	1.33964	0.021644	0.000200372
1424769_s_at	caldesmon 1	Cald1	1.33245	0.0272543	0.000286112
1425028_a_at	tropomyosin 2, beta	Tpm2	1.33098	0.0531931	0.000829376
1456623_at	tropomyosin 1, alpha	Tpm1	1.32838	0.0617122	0.00103874
1436838_x_at	coactosin-like 1 (Dictyostelium)	Cotl1	1.32601	0.00876266	4.65769e-05
1456700_x_at	myristoylated alanine rich protein kinase C substrate	Marcks	1.32571	0.0650648	0.00110958
1415971_at	myristoylated alanine rich protein kinase C substrate	Marcks	1.32094	0.0153276	0.000107272
1436236_x_at	coactosin-like 1 (Dictyostelium)	Cotl1	1.3201	0.011405	6.61789e-05
1450990_at	glypican 3	Gpc3	1.31186	0.0400922	0.000529212
1439388_s_at	breast cancer anti-estrogen resistance 1	Bcar1	1.30862	0.0198954	0.000171847
1436921_at	ATPase, Cu++ transporting, alpha polypeptide	Atp7a	1.3053	0.062734	0.0010615
1435383_x_at	necdin	Ndn	1.30516	0.0292429	0.000318646
1417061_at	solute carrier family 40 (iron-regulated transporter), member 1	Slc40a1	1.30388	0.0864777	0.00167393
1426719_at	amyloid beta (A4) precursor protein-binding, family B, member 2	Apbb2	1.30377	0.0512709	0.000758527
1436997_x_at	SH3-binding domain glutamic acid-rich protein like	Sh3bgrl	1.30347	0.0559037	0.0008964
1432103_a_at	SH3-domain GRB2-like 3	Sh3gl3	1.30338	0.0518778	0.000792781
1426764_at	ornithine decarboxylase antizyme 2	Oaz2	1.30202	0.0957097	0.00195014
1460038_at	POU domain, class 3, transcription factor 1 /// similar to long overlapping ORF; NH2 terminus uncertain	LOC100045707 /// Pou3f1	1.30152	0.001694	3.75177e-06
1417378_at	cell adhesion molecule 1	Cadm1	1.30149	0.00845325	4.38089e-05
1416407_at	phosphoprotein enriched in astrocytes 15A	Pea15a	1.30016	0.0901807	0.00180553
1455871_s_at	Tax1 (human T-cell leukemia virus type I) binding protein 3 /// ribosomal protein L13 /// similar to Tax1 (human T-cell leukemia virus type I) binding protein 3	LOC100039683 /// LOC100045937 /// Rpl13 /// Tax1bp3	1.29838	0.076547	0.00139694
1455831_at	fusion, derived from t(12;16) malignant liposarcoma (human)	Fus	1.29748	0.0700955	0.00122642
1417377_at	cell adhesion molecule 1	Cadm1	1.29579	0.0320577	0.000366357
1419639_at	ephrin B2	Efnb2	1.29184	0.0914152	0.0018424
1425801_x_at	coactosin-like 1 (Dictyostelium)	Cotl1	1.2916	0.0228926	0.000222072
1415827_a_at	DNA segment, Chr 3, University of California at Los Angeles 1	D3Ucla1	1.28338	0.0119286	7.39724e-05
1417376_a_at	cell adhesion molecule 1	Cadm1	1.28331	0.020802	0.00018797
1450981_at	calponin 2	Cnn2	1.27861	0.0515408	0.0007785
1418402_at	a disintegrin and metallopeptidase domain 19 (meltrin beta) /// similar to metalloprotease-disintegrin meltrin beta	Adam19 /// LOC100045780	1.27556	0.0141634	9.0968e-05
1424040_at	microtubule-associated protein 7 domain containing 1	Mtap7d1	1.27498	0.0284978	0.000304216
1435382_at	necdin	Ndn	1.27485	0.0447793	0.000632734
1460203_at	inositol 1,4,5-triphosphate receptor 1	Itpr1	1.27354	0.0835939	0.00157368
1423725_at	plastin 3 (T-isoform)	Pls3	1.27316	0.037254	0.000468645
1425458_a_at	growth factor receptor bound protein 10	Grb10	1.27281	0.0258599	0.000258874
1428794_at	sperm antigen with calponin homology and coiled-coil domains 1	Specc1	1.27237	0.0398542	0.00052254
1437239_x_at	polyhomeotic-like 2 (Drosophila)	Phc2	1.27137	0.0802502	0.00147163
1416555_at	etoposide induced 2.4 mRNA	Ei24	1.26913	0.00880533	4.75838e-05
1455792_x_at	necdin	Ndn	1.26884	0.0842357	0.00160069
1456140_at	similar to OPR	LOC100045988	1.26884	0.0179579	0.000142385
1440831_at	BTB and CNC homology 1	Bach1	1.26852	0.0715696	0.00127758
1448026_at	chromodomain helicase DNA binding protein 7	Chd7	1.26791	0.0599538	0.00100118
1436050_x_at	hairy and enhancer of split 6 (Drosophila)	Hes6	1.26494	0.0172939	0.000135588
1434499_a_at	lactate dehydrogenase B	Ldhb	1.2645	0.00122535	2.11679e-06
1416250_at	B-cell translocation gene 2, anti-proliferative	Btg2	1.25733	0.0560773	0.000904151
1455235_x_at	lactate dehydrogenase B	Ldhb	1.25696	0.00539942	2.34383e-05
1416666_at	serine (or cysteine) peptidase inhibitor, clade E, member 2	Serpine2	1.25278	0.0385114	0.000491286
1418622_at	RAB2A, member RAS oncogene family	Rab2a	1.25092	0.0903653	0.00179722
1432057_a_at	PR domain containing 5	Prdm5	1.25053	0.0580752	0.000951799
1454974_at	netrin 1 /// similar to Netrin-1 precursor	LOC672215 /// Ntn1	0.749921	0.0248103	0.00024507
1449740_s_at	desmoglein 2	Dsg2	0.746972	0.0518262	0.000794289
1452743_at	polymerase (DNA directed), epsilon 3 (p17 subunit)	Pole3	0.745701	0.0227465	0.000219646
1423786_at	RIKEN cDNA 8430410A17 gene	8430410A17Rik	0.745669	0.00798362	3.99606e-05
1449934_at	purine rich element binding protein A /// similar to hCG45299	LOC100045958 /// Pura	0.7423	0.0195632	0.000164644
1416066_at	CD9 antigen	Cd9	0.73898	0.0021729	5.48614e-06
1420628_at	purine rich element binding protein A /// similar to hCG45299	LOC100045958 /// Pura	0.738737	0.0217648	0.000207275
1449455_at	hemopoietic cell kinase	Hck	0.734664	0.0116201	6.94861e-05
1433645_at	solute carrier family 44, member 1	Slc44a1	0.734197	0.00424983	1.69421e-05
1460692_at	euchromatic histone lysine N-methyltransferase 2	Ehmt2	0.733237	0.00880896	4.64327e-05
1422912_at	bone morphogenetic protein 4	Bmp4	0.731429	0.0257812	0.000256944
1417028_a_at	tripartite motif-containing 2	Trim2	0.726888	0.00880426	4.6018e-05
1452609_at	RIKEN cDNA 1190005I06 gene	1190005I06Rik	0.723049	0.0108209	6.23103e-05
1448551_a_at	tripartite motif-containing 2	Trim2	0.720953	0.0354702	0.00042578
1451348_at	DEP domain containing 6	Depdc6	0.720434	0.0522175	0.000811851
1416236_a_at	myelin protein zero-like 2	Mpzl2	0.71397	0.00436433	1.77852e-05
1439476_at	desmoglein 2	Dsg2	0.712546	0.0500668	0.000734058
1416749_at	HtrA serine peptidase 1	Htra1	0.707372	0.0417849	0.000564511
1417760_at	nuclear receptor subfamily 0, group B, member 1	Nr0b1	0.70451	0.000226411	1.60462e-07
1448265_x_at	myelin protein zero-like 2	Mpzl2	0.70068	0.0208866	0.000190585
1418578_at	diacylglycerol kinase, alpha	Dgka	0.70041	0.021123	0.000194613
1448612_at	stratifin /// similar to LOC298795 protein	LOC665928 /// Sfn	0.699276	0.0591146	0.000979309
1436665_a_at	latent transforming growth factor beta binding protein 4	Ltbp4	0.6981	0.0195063	0.000163302
1416271_at	PERP, TP53 apoptosis effector	Perp	0.697746	0.0518246	0.000773605
1418872_at	ATP-binding cassette, sub-family B (MDR/TAP), member 1B	Abcb1b	0.696566	0.0521457	0.000801495
1422458_at	T-cell lymphoma breakpoint 1	Tcl1	0.695478	0.00190216	4.46556e-06
1418417_at	musculin	Msc	0.69341	0.024918	0.00024503
1423269_a_at	neural precursor cell expressed, developmentally down-regulated gene 4-like	Nedd4l	0.693049	0.0262153	0.000269399
1421279_at	laminin, gamma 2	Lamc2	0.689143	0.0834368	0.00157442
1421151_a_at	Eph receptor A2	Epha2	0.68454	0.00379558	1.39543e-05
1452240_at	bruno-like 4, RNA binding protein (Drosophila)	Brunol4	0.68041	0.0762375	0.00138454
1423062_at	insulin-like growth factor binding protein 3	Igfbp3	0.679977	0.0831748	0.00154737
1417027_at	tripartite motif-containing 2	Trim2	0.679573	0.0010376	1.56265e-06
1424478_at	Bardet-Biedl syndrome 2 homolog (human)	Bbs2	0.679559	0.0618563	0.00104391
1416239_at	argininosuccinate synthetase 1	Ass1	0.673953	0.0428531	0.000596025
1426930_at	bruno-like 4, RNA binding protein (Drosophila)	Brunol4	0.673005	0.0372185	0.00046655
1416529_at	epithelial membrane protein 1	Emp1	0.670325	0.0543774	0.000857475
1435789_x_at	Transcribed locus	---	0.668898	0.00341687	1.10485e-05
1438251_x_at	HtrA serine peptidase 1	Htra1	0.667008	0.0451128	0.000645439
1422603_at	ribonuclease, RNase A family 4	Rnase4	0.664322	0.0319959	0.000367068
1436419_a_at	RIKEN cDNA 1700097N02 gene	1700097N02Rik	0.662387	0.0355875	0.000420884
1417588_at	UDP-N-acetyl-alpha-D-galactosamine:polypeptide N-acetylgalactosaminyltransferase 3	Galnt3	0.659221	0.0263075	0.000268016
1417951_at	enolase 3, beta muscle	Eno3	0.658069	0.0298793	0.000329551
1426929_at	bruno-like 4, RNA binding protein (Drosophila)	Brunol4	0.657441	0.0429498	0.000595468
1426980_s_at	RIKEN cDNA E130012A19 gene	E130012A19Rik	0.653907	0.0324152	0.000374751
1460190_at	adaptor protein complex AP-1, mu 2 subunit	Ap1m2	0.65218	0.00525734	2.25887e-05
1417889_at	apolipoprotein B editing complex 2	Apobec2	0.649009	0.0417901	0.000566432
1427708_a_at	neurofibromatosis 2	Nf2	0.648939	0.0612073	0.00102482
1451594_s_at	serine (or cysteine) peptidase inhibitor, clade B, member 6c	Serpinb6c	0.648498	0.0469166	0.000677481
1425891_a_at	GH regulated TBC protein 1	Grtp1	0.648358	0.00345314	1.10128e-05
1448557_at	RIKEN cDNA 1200015N20 gene	1200015N20Rik	0.646339	0.0262257	0.000268344
1455692_x_at	RIKEN cDNA 1700097N02 gene	1700097N02Rik	0.645721	0.0163019	0.000123478
1417116_at	solute carrier family 6 (neurotransmitter transporter, creatine), member 8	Slc6a8	0.645224	0.00438604	1.80679e-05
1451320_at	RIKEN cDNA 3110043J09 gene	3110043J09Rik	0.624383	0.00232802	6.59962e-06
1421840_at	ATP-binding cassette, sub-family A (ABC1), member 1	Abca1	0.623462	0.00426182	1.68011e-05
1422914_at	trans-acting transcription factor 5	Sp5	0.622042	0.021698	0.000201833
1439150_x_at	GH regulated TBC protein 1	Grtp1	0.608852	0.00346786	1.09062e-05
1416715_at	gap junction protein, beta 3	Gjb3	0.605864	0.00237438	6.10003e-06
1426025_s_at	lysosomal-associated protein transmembrane 5	Laptm5	0.601321	0.0158341	0.000115025
1454903_at	nerve growth factor receptor (TNFR superfamily, member 16)	Ngfr	0.589807	0.0126839	7.978e-05
1426847_at	sirtuin 4 (silent mating type information regulation 2 homolog) 4 (S. cerevisiae)	Sirt4	0.587708	0.0400337	0.000521347
1449195_s_at	chemokine (C-X-C motif) ligand 16	Cxcl16	0.578043	0.0515465	0.000785435
1426243_at	cystathionase (cystathionine gamma-lyase)	Cth	0.572007	0.000351445	3.73613e-07
1428283_at	cytochrome P450, family 2, subfamily s, polypeptide 1	Cyp2s1	0.566242	0.0419214	0.000560784
1451776_s_at	HOP homeobox	Hopx	0.544266	0.0877187	0.00170573
1456239_at	fibroblast growth factor 17	Fgf17	0.544117	0.0206158	0.000184461
1449848_at	guanine nucleotide binding protein, alpha 14	Gna14	0.543634	0.0281876	0.000298407
1452273_at	expressed sequence AA409316	AA409316	0.531637	0.00121473	2.31367e-06
1449279_at	glutathione peroxidase 2	Gpx2	0.527468	0.00883767	4.85414e-05
1424791_a_at	basal cell adhesion molecule	Bcam	0.52451	0.0204238	0.000180029
1436761_s_at	RIKEN cDNA 1200015N20 gene	1200015N20Rik	0.522241	0.0195539	0.000161102
1423933_a_at	RIKEN cDNA 1600029D21 gene	1600029D21Rik	0.495939	0.00791995	3.9291e-05
1422567_at	niban protein	Niban	0.467797	0.00190286	4.38292e-06
1427183_at	epidermal growth factor-containing fibulin-like extracellular matrix protein 1	Efemp1	0.462126	0.0191389	0.000154291
1436905_x_at	lysosomal-associated protein transmembrane 5	Laptm5	0.460498	0.000111063	5.9034e-08
1434025_at	Transcribed locus	---	0.458419	1.09145e-07	4.83458e-12
1423227_at	keratin 17	Krt17	0.439721	0.0429043	0.000592936
1422668_at	serine (or cysteine) peptidase inhibitor, clade B, member 9b	Serpinb9b	0.422608	0.00419776	1.58048e-05
1417812_a_at	laminin, beta 3	Lamb3	0.415288	0.0298121	0.00033013
1449204_at	gap junction protein, beta 5	Gjb5	0.410285	0.000237066	2.20516e-07
1418907_at	coagulation factor V	F5	0.382038	0.0937998	0.00190292
1449590_a_at	muscle and microspikes RAS	Mras	0.367855	7.97162e-06	1.76551e-09
1451021_a_at	Kruppel-like factor 5	Klf5	0.363733	1.59052e-07	1.40904e-11
1451416_a_at	transglutaminase 1, K polypeptide	Tgm1	0.295389	5.39914e-06	7.17463e-10
1435495_at	adenosine A1 receptor	Adora1	0.198731	0.0791805	0.00144851
1450736_a_at	hemoglobin Z, beta-like embryonic chain /// hypothetical protein LOC100044263	Hbb-bh1 /// LOC100044263	0.193792	0.0520263	0.000804269
1451798_at	interleukin 1 receptor antagonist	Il1rn	0.182267	0.0423876	0.000580164
1427861_at	ADP-ribosylation factor-like 6 interacting protein 3	Arl6ip3	0.139619	0.0905928	0.0018178
1451607_at	kallikrein 1-related peptidase b21	Klk1b21	0.056797	0.058547	0.000962125
