# Supplementary material for: Direct targets of Klf5 transcription factor contribute to the maintenance of mouse embryonic stem cell undifferentiated state
Source: BMC Biol. 2010 Sep 27;8:128. doi: 10.1186/1741-7007-8-128 (PMC2955566; doi:10.1186/1741-7007-8-128)
Supplement: Additional file 3 — Additional Table 2. Microarray data were compared with published results. Column siKlf5/siNS is referred to our microarray data (see also Additional Table 1). Differences with published data are highlighted in red. dw: downregulated gene, up: upregulated gene; na: data not available. [file 1741-7007-8-128-S3.XLS]

## Sheet: Foglio1
Additional Table 2: Microarray data were compared with published results. Column siKlf5/siNS is referred to our microarray data (see also Additional Table 1). Differences with published data are highlighted in red. dw: downregulated gene, up: upregulated gene; na: data not available.
Gene Symbol	siKlf5/siNS	Data from triple KD of Klf2, Klf4 and Klf5 at day 2 [15]	Genes downregulated in Klf5 KO ESCs [17]	Genes downregulated in Klf4 KD ESCs [26]	Data from LIF deprivation [27]	Data from expression of STAT3 dominant negative form [27]
Rpl13LOC100039683 /// LOC100045937 /// /// Tax1bp3	up	na	na	na	na	na
1110007C09Rik	up	na	na	na	na	na
1190005I06Rik	dw	dw	na	na	na	na
1200015N20Rik	dw	na	na	dw	na	na
1500005I02Rik	up	na	na	na	na	na
1600029D21Rik	dw	na	na	na	na	na
1700097N02Rik	dw	na	na	na	na	na
1810011O10Rik	up	na	na	up	na	na
2310045A20Rik	up	na	na	up	na	na
3110043J09Rik	dw	dw	dw	dw	na	na
6330403K07Rik	up	na	na	dw	na	na
8430410A17Rik	dw	dw	dw	dw	na	na
9130213B05Rik	up	na	na	dw	na	na
AA409316	dw	na	dw	up	na	na
Abca1	dw	na	na	dw	na	na
Abcb1b	dw	na	na	dw	na	na
Acot1 /// LOC100044830	up	na	na	na	na	na
Acsl4	up	up	na	up	na	na
Acta2	up	na	na	up	na	na
Adam12	up	na	na	dw	na	na
Adam19 /// LOC100045780	up	na	na	up	na	na
Adora1	dw	na	na	dw	na	na
Alcam	up	up	na	up	na	na
Ankrd1	up	na	na	up	na	na
Anxa5	up	na	na	up	na	na
Ap1m2	dw	dw	na	dw	na	na
Apbb2	up	dw	na	up	na	na
Apobec2	dw	na	na	dw	na	na
Arl6ip3	dw	na	na	na	na	na
Ass1	dw	dw	na	dw	na	dw
Atf3	up	na	na	up	na	na
Atp7a	up	na	na	up	na	na
Auts2	up	na	na	na	na	na
AW548124 /// LOC100048505	up	up	na	up	na	na
Bach1	up	na	na	up	na	na
Bbs2	dw	dw	dw	dw	na	na
Bcam	dw	na	dw	dw	na	na
Bcar1	up	na	na	up	na	na
Bin1	up	na	na	up	na	na
Bmp2	up	na	na	up	na	na
Bmp4	dw	dw	na	dw	na	na
Brunol4	dw	dw	na	up	na	na
Btg1 /// LOC100047353	up	na	na	up	na	na
Btg2	up	na	na	up	na	na
C79267	up	na	na	na	na	na
Cachd1	up	na	na	na	na	na
Cacna2d2	up	dw	na	dw	na	na
Cadm1	up	na	na	na	na	na
Cald1	up	na	na	up	na	na
Camkk2	up	na	na	up	na	na
Cap2	up	na	na	dw	na	na
Carhsp1	up	na	na	up	na	na
Ccng2	up	na	na	up	na	na
Cd200	up	na	na	up	na	na
Cd248	up	na	na	na	na	na
Cd40	up	na	na	na	na	na
Cd9	dw	dw	na	up	na	na
Cdc42ep1	up	na	na	up	na	na
Cdh10	up	na	na	na	na	na
Cdh2 /// LOC100044363	up	na	na	na	na	na
Cdk5r2	up	na	na	up	na	na
Cdkn2b /// LOC100047564	up	na	na	up	na	na
Cgnl1	up	na	na	na	na	na
Chd7	up	up	na	na	na	na
Cnn1	up	na	na	up	na	na
Cnn2	up	up	na	up	na	na
Cntf /// Zfp91 /// Zfp91nacntf	up	up	na	up	na	na
Col1a1	up	na	na	up	na	na
Col1a2	up	na	na	up	na	up
Col5a1	up	na	na	up	na	na
Col5a2	up	na	na	up	na	na
Cotl1	up	na	na	up	na	na
Csf1	up	na	na	up	na	na
Csn3	up	na	na	na	na	na
Ctgf	up	na	na	up	na	na
Cth	dw	na	na	dw	na	na
Ctla2a	up	na	na	up	na	na
Ctla2b	up	na	na	na	na	na
Cttnbp2nl	up	na	na	na	na	na
Cxcl10 /// LOC100045000	up	na	na	up	na	na
Cxcl11 /// LOC630447	up	na	na	dw	na	na
Cxcl12	up	up	na	up	na	na
Cxcl16	dw	na	na	up	na	na
Cyp1b1	up	up	na	up	na	na
Cyp2s1	dw	dw	na	dw	na	na
Cyr61	up	up	na	up	na	na
D0H4S114	up	na	na	up	na	na
D3Ucla1	up	na	na	up	na	na
Dbndd2	up	na	na	na	na	na
Ddc	up	na	na	dw	na	na
Depdc6	dw	dw	na	dw	na	na
Dgka	dw	na	na	dw	na	na
Dkk1	up	na	na	dw	na	na
Dll1	up	up	na	dw	na	na
Dnmt3a	up	na	na	up	na	na
Dsg2	dw	dw	na	dw	na	na
Dtna	up	up	na	dw	na	na
E130012A19Rik	dw	dw	na	na	na	na
Ebf2	up	na	na	dw	na	na
Edn1	up	dw	na	up	na	na
Edn2	up	up	na	up	na	na
Efemp1	dw	na	na	up	na	na
Efnb2	up	na	na	up	na	na
Ehmt2	dw	na	na	na	na	na
Ei24	up	na	na	dw	na	na
Elk3	up	dw	na	up	na	na
Emp1	dw	dw	na	up	na	na
Eno3	dw	dw	na	up	up	na
Epha2	dw	dw	na	up	na	na
Errfi1	up	na	na	na	na	na
Ets1	up	na	na	up	na	na
Etv6	up	na	na	up	na	na
F3	up	na	na	up	na	na
F5	dw	na	na	up	na	na
Fabp7	up	na	na	up	na	na
Fads1	up	na	na	up	na	na
Fads3	up	na	na	up	na	na
Farp1	up	up	na	up	na	na
Fbn2	up	na	na	up	na	up
Fbxo32	up	na	na	up	na	na
Fez2	up	na	na	up	na	na
Fgf17	dw	na	na	dw	na	na
Flt1	up	na	na	up	na	na
Foxa1 /// LOC100047556	up	na	na	up	na	na
Frmd6	up	na	na	na	na	na
Fus	up	na	na	dw	na	na
Fyttd1	up	na	na	na	na	na
Fzd2	up	na	na	up	na	na
Gadd45g	up	up	na	up	na	na
Gal	up	na	na	up	na	na
Galnt3	dw	na	na	up	na	na
Gap43	up	up	na	dw	na	na
Gata2	up	na	na	up	na	na
Gdnf	up	na	na	dw	na	na
Gjb3	dw	dw	na	dw	na	na
Gjb5	dw	na	na	dw	dw	dw
Glipr1	up	na	na	up	na	na
Gna14	dw	dw	na	dw	na	na
Gnb4	up	up	na	dw	na	na
Gpc3	up	up	na	dw	na	na
Gpsm1	up	up	na	up	na	na
Gpx2	dw	dw	na	dw	na	na
Grb10	up	up	na	up	na	na
Grtp1	dw	dw	na	dw	na	na
Gzme	up	na	na	na	na	up
H2afy3	up	na	na	na	na	na
Hbbnabh1 /// LOC100044263	dw	na	na	na	na	na
Hck	dw	dw	na	dw	na	na
Hes6	up	up	na	dw	up	na
Hmga2	up	na	na	na	na	na
Hopx	dw	na	na	na	na	na
Hoxa3	up	na	na	na	na	na
Hoxb2	up	na	na	na	na	na
Hsd11b2	up	na	na	dw	na	na
Htra1	dw	na	na	na	na	na
Id4 /// LOC100045546	up	na	na	na	na	na
Ier5	up	na	na	up	na	na
Igfbp3	dw	na	na	dw	na	na
Igfbp5	up	na	na	up	na	na
Igfbp7	up	dw	na	up	na	na
Il1rn	dw	na	na	dw	na	na
Insm1	up	up	na	dw	na	na
Ints6	up	na	na	na	na	na
Irx3	up	na	na	up	na	na
Itga7	up	na	na	up	na	na
Itgav	up	na	na	up	na	na
Itpr1	up	up	na	up	na	na
Jak2	up	na	na	up	na	na
Kdr	up	na	na	up	na	na
Kif21a	up	up	na	up	na	na
Kif5c	up	na	na	dw	na	na
Kitl	up	na	na	up	na	na
Klk1b21	dw	na	na	na	na	na
Krt17	dw	na	na	na	na	na
Lamb3	dw	na	na	dw	na	na
Lamc2	dw	na	na	dw	na	na
Laptm5	dw	dw	na	up	na	na
Ldhb	up	na	na	na	na	na
Limd2	up	na	na	na	na	na
Lix1	up	up	na	up	na	na
LOC100045958 ///	dw	na	na	na	na	na
LOC100045988	up	na	na	na	na	na
Loxl2LOC100047339 ///	up	na	na	up	na	na
Lrrk1	up	na	na	na	na	na
Lrrn1	up	na	na	up	na	na
Ltbp1	up	na	na	up	na	na
Ltbp4	dw	dw	dw	dw	na	na
Maff	up	na	na	up	na	na
Marcks	up	na	na	up	na	na
Mcam	up	na	na	dw	na	na
Mfhas1	up	na	na	up	na	na
Mmd	up	na	na	up	na	na
MmdLOC100047565 ///	up	na	na	na	na	na
Mmp2	up	na	na	up	na	na
Mpdz	up	na	na	up	na	na
Mpzl2	dw	na	na	na	na	na
Mras	dw	dw	dw	dw	na	na
Msc	dw	dw	dw	dw	na	na
Mtap1b	up	na	na	na	na	na
Mtap7d1	up	na	na	na	na	na
Mycl1	up	na	na	na	na	na
Myo1b	up	dw	na	dw	na	na
Ndn	up	up	na	dw	na	na
Nedd4l	dw	dw	na	dw	na	na
Neurod1	up	up	na	dw	na	na
Nf2	dw	na	na	dw	na	na
Nfil3LOC100046232 ///	up	na	na	up	na	na
Ngfr	dw	dw	na	up	na	na
Nhsl1	up	na	na	up	na	na
Niban	dw	dw	dw	up	na	na
Nova1	up	na	na	up	na	na
Nr0b1	dw	dw	dw	dw	na	na
Nrcam	up	na	na	na	na	na
Nrip1	up	na	na	up	na	na
Nrk	up	up	na	dw	na	na
Nrp1	up	na	na	up	na	na
Nsbp1	up	up	na	up	na	na
Ntn1LOC672215 ///	dw	dw	na	up	na	na
Nts	up	na	na	up	na	na
Nxn	up	up	na	up	na	na
Oaz2	up	na	na	dw	na	na
Otx2	up	up	na	dw	na	na
Pappa	up	na	na	na	na	na
Pcdh8	up	na	na	up	na	na
Pcsk2	up	na	na	dw	na	na
Pdgfb	up	na	na	up	na	na
Pdzrn3	up	up	na	up	na	na
Pea15a	up	na	na	na	na	na
Peg12	up	na	na	up	na	na
Perp	dw	dw	na	up	na	na
Phc2	up	na	na	up	na	na
Pitx2	up	na	na	up	na	na
Plac1	up	na	na	up	na	na
Plcd1	up	up	na	dw	na	na
Plcg2	up	na	na	dw	na	na
Plekhg2	up	na	na	na	na	na
Pls3	up	up	na	na	na	na
Pmp22	up	na	na	up	na	na
Pole3	dw	up	na	up	na	na
Ppp3ca	up	up	na	up	na	na
Prdm5	up	na	na	na	na	na
Prickle1	up	up	na	na	na	na
Prom1	up	up	na	dw	na	na
Prph	up	na	na	na	na	na
Prss23	up	na	na	na	na	na
Pthlh	up	na	na	dw	na	na
Ptx3	up	na	na	up	na	na
PuraLOC100045958 ///	dw	na	na	dw	na	na
Pou3f1LOC100045707 ///	up	na	na	na	na	na
Rab2a	up	na	na	na	na	na
Rasl11b	up	up	na	na	na	na
Rgnef	up	na	na	dw	na	na
Rgs16	up	up	na	na	na	na
Rgs2	up	na	na	up	na	na
Rgs4	up	na	na	up	na	na
Rnase4	dw	na	na	up	na	na
Runx1	up	na	na	up	na	na
Sall2	up	up	na	up	na	na
Sema3eLOC100044162 ///	up	na	na	up	na	na
Serpinb6c	dw	dw	na	up	na	na
Serpinb9b	dw	na	na	dw	na	na
Serpine1	up	na	na	up	na	na
Serpine2	up	up	na	dw	na	na
SfnLOC665928 ///	dw	na	na	dw	na	na
Sh3bgrl	up	up	na	up	na	na
Sh3gl3	up	up	na	dw	na	na
Shroom3	up	na	na	na	na	na
Sirt4	dw	dw	na	dw	na	na
Slc22a23	up	na	na	na	na	na
Slc40a1	up	up	na	up	na	na
Slc44a1	dw	na	na	na	na	na
Slc6a8	dw	dw	na	dw	na	na
Slit2	up	na	na	up	na	na
Sox4	up	na	na	up	na	na
Sp5	dw	na	na	dw	na	na
Specc1	up	up	na	na	na	na
Spnb2	up	na	na	up	na	na
Spop	up	na	na	up	na	na
St6gal1	up	na	na	up	na	na
Stambpl1	up	na	na	na	na	na
Stmn4	up	na	na	up	na	na
Syt11	up	up	na	dw	na	na
Sytl2	up	na	na	up	na	na
Tcl1	dw	dw	dw	dw	na	na
Tgfb1i1	up	na	na	up	na	na
Tgfb2	up	na	na	up	na	na
Tgfbi	up	up	na	dw	na	na
Tgm1	dw	dw	dw	dw	na	na
Thbd	up	na	na	up	na	up
Thbs1	up	na	na	up	na	na
Tmem2	dw	dw	na	dw	na	na
Tmem98	up	na	na	na	na	na
Tnc	up	na	na	up	na	na
Tnfaip6	up	dw	na	up	na	na
Tpbg	up	na	na	up	na	na
Tpm1	up	up	na	dw	up	up
Trim2	dw	na	na	dw	na	na
Tshz1	up	na	na	na	na	na
Tubb3	up	na	na	dw	na	na
Ugcg	up	na	na	na	na	na
Vcam1	up	na	na	up	na	na
Vcan	up	na	na	na	na	na
Vim	up	na	na	up	na	na
Wisp1	up	na	na	up	na	na
Wnt5a	up	up	na	up	na	na
Wt1	up	up	na	na	na	na
Yaf2	up	na	na	up	na	na
Zeb2	up	na	na	na	na	na
Zfp238	up	up	na	up	na	na
Zic1LOC100044533 ///	up	na	na	up	na	na
Zic2	up	up	na	up	na	na
Zyx	up	up	na	up	na	na
