# Supplementary material for: Direct targets of Klf5 transcription factor contribute to the maintenance of mouse embryonic stem cell undifferentiated state
Source: BMC Biol. 2010 Sep 27;8:128. doi: 10.1186/1741-7007-8-128 (PMC2955566; doi:10.1186/1741-7007-8-128)
Supplement: Additional file 5 — Additional Table 3. Results of ChIP-seq analysis. The putative binding sites of Klf5 are reported with relative number of tags for each peak and FDR. Match with gene microarray data is shown. The distance from the 5' and 3' boundaries of the Klf5-regulated genes is indicated. [file 1741-7007-8-128-S5.XLS]

## Sheet: Foglio1
Additional Table 3: Results of ChIP-seq analysis. The putative binding sites of Klf5 are reported with relative number of tags for each peak and FDR. Match with gene microarray data is shown. The distance from the 5' and 3' boundaries of the Klf5-regulated genes is indicated.
Binding site location					Klf5 regulated genes found by microarrays
chromosome	peak start	peak end	tag number	FDR(%)	Gene name	distance from 5'	distance from 3'
1	3044898	3045025	6	4.36
1	4385701	4385789	7	6.37
1	5160613	5160787	7	3.6
1	5661189	5661387	7	3.75
1	5906050	5906226	7	3.75
1	5906573	5906872	12	16.67
1	5907159	5907335	8	4.47
1	7384304	7384447	6	3.68
1	7385718	7385874	6	4.36
1	9546786	9546944	6	4.52
1	9570440	9570589	6	4.22
1	10273146	10273318	6	4.45
1	11013417	11013556	6	3.82
1	11318974	11319089	6	4.33
1	11391958	11392126	6	4.43
1	11449491	11449668	7	3.69
1	12647502	12647978	38	4.35
1	12786884	12787086	8	4.25
1	13057152	13057323	6	4.39
1	13140794	13141010	10	4.21
1	13363527	13363709	7	4.38
1	13478037	13478147	6	3.87
1	13520331	13520424	7	4.37
1	14278040	14278160	6	4.37
1	14743427	14746047		gene	Msc	465267	1092847
1	15838894	15839046	6	4.35
1	15888147	15888325	7	3.82
1	16748371	16748525	7	4.26
1	17931508	17931665	8	4.22
1	20501203	20501367	6	4.34
1	21069597	21069765	6	4.29
1	21952133	21952325	8	4.33
1	23611138	23611317	7	3.77
1	23797371	23797543	6	4.45
1	24012340	24012492	6	4.3
1	24618378	24619667	215	100
1	24619914	24622426	345	5.5
1	26744292	26744540	12	4.48
1	29828086	29828202	6	3.87
1	31195230	31195388	8	7.59
1	33526569	33526689	7	4.51
1	33672655	33672829	6	4.61
1	34322780	34322906	6	4.55
1	34424289	34424458	6	4.43
1	34598413	34598580	6	4.58
1	34779073	34779215	6	4.53
1	35042504	35042648	6	4.33
1	35752194	35752380	7	4.31
1	36009539	36009711	7	4.36
1	36038238	36038371	6	4.4
1	36050189	36050400	8	4.57
1	36087065	36087207	6	3.75
1	36411666	36411852	7	4.31
1	36592600	36592798	9	4.62
1	36667758	36667944	9	4.37
1	36881872	36882001	6	4.39
1	36981418	36981552	8	9.8
1	37027299	37027524	7	4.34
1	37124563	37124704	6	3.78
1	37271177	37271377	8	5.32
1	37330241	37330411	6	4.36
1	37466550	37466698	6	4.31
1	37694459	37694628	7	4.56
1	37768843	37768993	6	4.63
1	38134357	38134466	6	3.87
1	38210864	38211031	6	4.25
1	38259983	38260115	6	4.32
1	38269273	38269481	8	3.85
1	38298756	38298929	6	4.35
1	38668687	38668845	6	4.56
1	38693228	38693415	7	3.65
1	38928538	38928775	8	4.36
1	39479199	39479369	7	4.38
1	39818177	39818327	7	4.29
1	40009645	40009844	7	4.51
1	40045852	40046022	8	3.72
1	40720612	40720748	7	4.33
1	41673313	41673453	6	3.78
1	42934248	42934391	6	4.62
1	43155571	43155734	6	4.38
1	43308929	43309080	6	4.36
1	44609209	44609360	7	4.61
1	45431166	45560127		gene	Col5a2	821806
1	45964915	45982439		gene	Slc40a1		4244144
1	50226583	50226754	6	4.39
1	51806609	51972796		gene	Myo1b	1579855	-135500
1	51837296	51837459	6	4.57
1	51943591	51943745	6	4.27
1	52158334	52158438	6	4.33
1	52901916	52902131	12	8.97
1	53398815	53398977	7	3.86
1	53888282	53888432	7	4.29
1	54980700	54980879	7	4.38
1	55029148	55029279	7	5.54
1	55473474	55473625	6	4.35
1	57004963	57005103	6	3.78
1	57892068	57892226	6	4.52
1	58124276	58124428	7	4.16
1	58322582	58322744	8	4.34
1	58450453	58450589	8	4.59
1	59304453	59304616	6	4.38
1	59378035	59378180	6	4.23
1	59539946	59540350	22	4.37
1	60044412	60044531	6	3.85
1	60047257	60047380	6	3.62
1	60174667	60174831	6	4.34
1	60545230	60545344	6	4.33
1	60545761	60546030	10	6.3
1	60649095	60649553		gene	AL683804.15	103065	728920
1	61378473	61378631	6	4.52
1	62952540	62952691	7	4.46
1	63136742	63136964	9	3.58
1	64046206	64046379	6	4.49
1	64848991	64849134	6	3.68
1	64992536	64992638	7	4.5
1	65054911	65055081	6	4.36
1	65357770	65357947	8	4.46
1	67059480	67059624	6	4.23
1	67085351	67085498	6	4.31
1	71573374	71573542	6	4.29
1	71615427	71615584	6	4.33
1	71649657	71649791	6	4.35
1	71987143	71987300	6	4.49
1	72077426	72077584	6	4.52
1	72301406	72301586	9	3.73
1	72673062	72673204	6	3.75
1	72757844	72758091	12	4.42
1	72758261	72758481	9	4.33
1	72777472	72777599	7	4.42
1	72904659	72921439		gene	Igfbp5	127060	-8317
1	72913122	72913293	7	4.33
1	73381581	73381712	7	5.54
1	73885985	73886141	6	4.55
1	74128170	74128334	6	4.34
1	74290253	74290392	6	3.82
1	74741017	74741128	6	4.39
1	74947228	74947499	14	4.65
1	75380539	75380721	10	4.58
1	75387679	75387898	9	4.3
1	75485206	75485399	10	4.45
1	75639191	75639389	11	24
1	77274226	77274386	6	4.58
1	78814464	78814582	6	4.34
1	79398095	79398219	6	3.71
1	79790772	79855211		gene	Serpine2	392553	16799
1	79872010	79872137	6	3.82
1	82436671	82436838	7	4.51
1	82556955	82557126	6	4.54
1	82645284	82645456	6	4.45
1	82747765	82747935	6	4.36
1	83577494	83577660	6	4.33
1	84102112	84102234	6	3.68
1	85007452	85007552	7	3.72
1	85106830	85107086	12	4.42
1	85128090	85128220	6	3.79
1	85254020	85254176	8	4.27
1	85281068	85281298	12	4.42
1	87428727	87428893	12	47.83
1	87597250	87597408	6	4.37
1	87915301	87915449	7	4.51
1	88088965	88089115	8	4.33
1	88478384	88478564	7	3.84
1	88917444	88917631	7	4.42
1	89402274	89402439	7	4.49
1	89451156	89451345	10	4.59
1	90145232	90145510	14	4.39
1	90536619	90536790	7	4.33
1	90999533	90999712	8	6.25
1	91300441	91300579	6	3.83
1	91399977	91400158	11	4.37
1	91478762	91478958	8	4.25
1	91867175	91867362	9	4.52
1	92724569	92724753	8	3.83
1	92797524	92797689	6	4.5
1	92936622	92936775	6	4.31
1	93308060	93309799		gene	Hes6	371285	429553
1	93739352	93739525	7	4.52
1	93857889	93858059	8	4.27
1	93884086	93884235	7	4.51
1	94044907	94045076	8	3.7
1	94211417	94211600	7	4.55
1	95034096	95034260	8	4.31
1	95063393	95063506	6	4.39
1	95408881	95408993	6	3.77
1	95510876	95511045	6	4.43
1	107270375	107270515	6	3.78
1	107325893	107326045	6	4.35
1	107662328	107662457	6	3.78
1	107789463	107789592	7	5.68
1	107802103	107802260	6	4.6
1	107895015	107895226	9	4.43
1	107898867	107898954	6	4.33
1	107927955	107928070	6	4.39
1	108060233	108060395	6	4.47
1	108258815	108259097	15	3.94
1	108655880	108656077	9	3.77
1	114313119	114313303	7	3.76
1	120256263	120256407	8	8.23
1	120682815	120682938	6	4.32
1	120752009	120752248	9	3.58
1	120879023	120879188	8	4.3
1	120927870	120928059	9	3.86
1	121016494	121016722	8	4.35
1	121273747	121273910	6	4.52
1	121364013	121364207	7	4.44
1	121419993	121420133	6	4.38
1	121539974	121540087	6	3.87
1	121783424	121783548	6	4.36
1	121950840	121951062	8	3.67
1	122047087	122047224	6	4.28
1	122166656	122166820	6	4.33
1	122271588	122271758	6	4.56
1	122364733	122364865	6	3.64
1	122568571	122568725	6	4.41
1	122711158	122711306	8	7.72
1	122712888	122713063	7	3.82
1	123893106	123893260	6	4.41
1	127075518	127075635	6	3.87
1	127335548	127335692	6	4.52
1	127763461	127763559	9	4.34
1	128487634	128487743	6	3.77
1	128814185	128814350	6	4.37
1	129036895	129037042	7	4.5
1	129578254	129578405	6	4.34
1	130194953	130195131	7	4.56
1	130197385	130197541	7	4.56
1	130799405	130799539	6	3.6
1	132751177	132751284	6	3.87
1	133034754	133034909	6	4.45
1	133054843	133055029	7	3.7
1	133064358	133064519	6	4.51
1	133646807	133646941	6	4.29
1	133740134	133740379	9	4.64
1	133743812	133743995	7	4.22
1	134673960	134674111	6	4.35
1	134714233	134714341	6	4.33
1	134731145	134731255	8	4.33
1	134815874	134816090	9	4.52
1	134999986	135000163	7	4.4
1	135002581	135002738	7	4.22
1	135009788	135009956	6	4.43
1	135229529	135229705	7	4.37
1	135248571	135248775	11	4.38
1	135520983	135521080	8	5.79
1	135579440	135579600	6	4.53
1	135814513	135814663	7	4.3
1	135840377	135840550	6	4.35
1	135850009	135850178	6	4.43
1	135891035	135891229	8	5.51
1	135971442	135975732		gene	Btg2	80213	109183
1	136084915	136085136	10	4.27
1	136095800	136132008		gene	Adora1	10664	141338
1	136273346	136273530	8	5.86
1	136287865	136288009	7	3.57
1	136312389	136312548	6	4.63
1	136321276	136321420	6	4.37
1	136351821	136351987	6	4.33
1	136409350	136409485	6	4.34
1	136548677	136548846	6	4.34
1	136720022	136720194	6	4.45
1	136771501	136771672	6	4.63
1	137159503	137159721	9	4.49
1	137381754	137381922	6	4.43
1	137461162	137461300	6	4.62
1	137553031	137553163	6	4.32
1	137587511	137587688	9	4.63
1	137663904	137664217	14	7.38
1	137685319	137685445	6	4.53
1	138002169	138002398	10	4.44
1	138050824	138050964	8	4.54
1	138335692	138335814	8	8.13
1	138616582	138616761	7	4.38
1	138739279	138739390	6	4.35
1	139220336	139220428	6	3.87
1	139326023	139326160	6	3.85
1	140355032	140355184	6	4.35
1	145186916	145187062	6	4.27
1	145848741	145851263		gene	Rgs2	661679	7016077
1	152867340	152867478	7	5.22
1	152935089	152935278	7	3.77
1	153407748	153407870	6	4.21
1	153418594	153566437		gene	Niban	10724	302698
1	153869135	153869412	14	18.31
1	154233443	154233691	12	6.93
1	154662104	154662271	7	4.32
1	154686288	154686451	6	4.33
1	154813495	154813656	6	4.51
1	154968526	154968665	6	4.38
1	154969886	155033577		gene	Lamc2	1221	-57559
1	154976018	154976213	7	4.32
1	155334713	155334905	9	3.62
1	155396738	155396914	7	3.75
1	155468574	155468744	8	5.16
1	155587478	155592594		gene	Rgs16	118734	252031
1	155844625	155844804	7	3.77
1	156054145	156054244	15	100
1	156112547	156112700	7	4.34
1	156570718	156570836	6	4.34
1	156900558	156900729	7	4.52
1	156962256	156962433	8	5.45
1	157329132	157329306	6	4.61
1	158322319	158322451	6	4.32
1	158587092	158587234	7	4.34
1	158883611	158883798	8	5.82
1	159051163	159051312	8	3.76
1	159516822	159516995	7	3.63
1	160722858	160722971	6	3.87
1	161527041	161527199	6	4.52
1	162048420	162048563	6	3.68
1	162829974	162830122	7	4.46
1	162989048	162989240	12	4.42
1	162989306	162989427	6	3.7
1	163028450	163028612	7	3.86
1	163073412	163073521	6	3.87
1	163219127	163219264	6	4.56
1	163906108	163906279	6	4.63
1	164474538	164474749	9	4.25
1	164571013	164571175	6	4.47
1	165949168	165949319	7	4.23
1	165981742	165982128	17	4.38
1	166081988	166150405		gene	F5	99860	242492
1	166392897	166393059	6	4.36
1	166433463	166433618	6	4.45
1	166460896	166461058	7	3.86
1	166726698	166726802	7	4.57
1	166829123	166829277	7	3.82
1	167045134	167045263	7	5.68
1	167214003	167214177	6	4.36
1	167687520	167687696	7	3.75
1	167785794	167785910	6	4.34
1	167896735	167896882	6	4.23
1	168310084	168310261	7	4.4
1	169185589	169185718	6	4.39
1	169198324	169198532	8	4.36
1	169689468	169689635	6	4.41
1	171671807	171677773		gene	Rgs4	1982172	236648
1	171914421	171914602	7	3.78
1	172993844	172994213	44	4.52
1	173008062	173008621	51	4.34
1	173124212	173124402	9	5.52
1	173155131	173155307	7	4.33
1	173205701	173205988	12	4.34
1	173296645	173296862	10	4.63
1	173347052	173347256	9	4.5
1	173495694	173495886	12	4.42
1	174126859	174136935		gene	Pea15a	630973	1160009
1	175296944	175297153	11	4.99
1	175690175	175690347	7	3.52
1	177822097	177822261	7	4.35
1	177894042	177894174	6	3.64
1	178800641	178800813	8	4.42
1	178816241	178816372	6	3.7
1	179374792	179380891		gene	Zfp238	558420	357741
1	179738632	179738818	7	3.7
1	179921493	179921658	6	4.35
1	180081502	180081650	7	4.63
1	180118156	180118584	29	3.63
1	180232189	180232347	6	4.52
1	180392295	180392396	7	6.37
1	181011243	181011412	6	4.56
1	181035811	181036013	8	4.35
1	181074409	181074600	7	4.56
1	181216317	181216460	6	3.68
1	181384166	181384304	6	4.57
1	181543387	181543520	6	4.55
1	182314704	182314877	8	4.36
1	182617925	182618083	7	3.61
1	182780786	182780963	7	4.4
1	182781133	182781451	14	16.04
1	182855378	182855674	13	4.37
1	182919176	182919335	6	4.36
1	183302969	183303099	6	4.37
1	183474799	183474980	7	4.4
1	184024999	184025135	6	4.57
1	184199856	184200025	6	4.34
1	184212679	184212892	10	4.6
1	184247049	184247221	10	5.76
1	184373854	184373946	7	4.48
1	184389647	184389795	6	4.26
1	184392128	184392286	6	4.52
1	184426340	184426504	8	4.41
1	184429740	184429941	13	4.37
1	184584983	184585256	11	15.04
1	184606186	184606369	9	3.82
1	184740829	184740975	6	4.59
1	184796581	184796755	7	4.44
1	185777224	185777432	9	7.69
1	186162430	186162603	7	4.34
1	186376324	186376474	6	4.24
1	186525248	186525415	6	4.38
1	186653955	186654126	7	4.23
1	186723403	186723645	10	7.45
1	187048353	187048473	6	3.73
1	187079205	187079378	7	3.65
1	187186984	187187146	6	4.47
1	187211668	187211791	6	3.62
1	187441699	187441843	6	4.23
1	187720888	187721026	7	5.22
1	188447529	188529868		gene	Tgfb2	726503	1765
1	188531633	188531831	8	4.31
1	188563765	188563933	7	4.34
1	189228798	189228973	7	4.38
1	189411051	189411247	7	4.49
1	190377034	190377201	6	4.38
1	190639307	190639438	6	3.7
1	190768606	190768779	7	4.34
1	191502572	191502736	6	4.3
1	191610599	191610804	8	4.56
1	191612696	191612837	6	4.31
1	191885517	191885731	8	3.83
1	191916424	191916535	6	3.77
1	191947456	191947617	8	7.23
1	192457847	192457982	7	4.36
1	192563783	192563951	8	7.1
1	192910521	192910670	6	4.37
1	192954683	192954785	6	3.87
1	192978348	192978602	12	4.25
1	192994191	193007131		gene	Atf3	15589	638265
1	193645396	193645681	12	4.85
1	193742808	193743014	7	4.33
1	193920015	193920156	6	4.35
1	193947865	193948035	7	4.38
1	194015130	194015333	7	4.53
1	194269085	194269267	7	4.35
1	194553680	194553869	7	4.37
1	194592779	194593115	14	3.73
1	195008135	195008316	8	6.08
1	195128220	195170071		gene	Lamb3	119904	144149
1	195314220	195314352	6	4.37
1	196132396	196132558	7	3.86
2	3119840	3120011	7	3.57
2	3418445	3418608	6	4.38
2	3711839	3712011	6	4.45
2	4218233	4218387	9	4.46
2	4406600	4406758	7	4.5
2	4560019	4560137	6	3.81
2	4704009	4704151	6	4.4
2	5004617	5004874	14	3.58
2	5387734	5387891	6	4.49
2	5594953	5595113	7	4.06
2	5600718	5600856	6	3.83
2	5633864	5634047	9	4.22
2	5638317	5638482	6	4.5
2	5782860	5782956	6	4.39
2	5823609	5823769	6	4.53
2	6302869	6303069	7	3.63
2	6468156	6468387	13	4.37
2	9330024	9330189	6	4.37
2	9551747	9551890	6	3.68
2	9796094	9796430	14	3.73
2	9842568	9842874	15	57.89
2	9923624	9923807	7	4.36
2	10011897	10012085	9	4.26
2	10069008	10069155	6	4.23
2	10326091	10326254	6	4.38
2	10415239	10415436	8	5.4
2	11060323	11060473	8	7.49
2	11331056	11331215	6	4.5
2	11457283	11457448	6	4.35
2	13969157	13969324	6	4.38
2	17476505	17476673	7	4.36
2	18102807	18102917	6	3.87
2	18909538	18909687	6	4.22
2	20441058	20441236	8	4.45
2	20559757	20559868	6	3.87
2	20630932	20631088	6	4.55
2	21198545	21198702	6	4.49
2	22733982	22734154	6	4.45
2	24192380	24206984		gene	Il1rn	1458226	158532
2	24365516	24365688	6	4.45
2	24409612	24409754	7	4.33
2	24631940	24632075	7	4.36
2	24643656	24643775	6	4.3
2	24859771	24859944	7	3.65
2	24874995	24875158	6	4.43
2	24999100	24999286	7	4.31
2	25235192	25235303	6	4.33
2	25475702	25475860	9	4.27
2	25483074	25483233	6	4.49
2	25487876	25488049	6	4.49
2	25630225	25630389	7	4.38
2	25708430	25708552	6	4.33
2	25870153	25870297	7	4.28
2	26060541	26060980	20	4.27
2	26092448	26092792	14	3.58
2	26171060	26203755		gene	Gpsm1	78268	516119
2	26719874	26720059	7	3.68
2	26720077	26720201	7	5.97
2	26748006	26748165	8	4.3
2	26925296	26925495	8	4.38
2	26997502	26997672	7	4.38
2	27021043	27021188	7	4.34
2	27137329	27137649	15	4.63
2	27176978	27177104	6	4.31
2	27208400	27208640	8	4.34
2	27742205	27893044		gene	Col5a1	533565	78377
2	27971421	27971557	6	4.6
2	27971752	27971910	6	4.56
2	28185908	28186042	8	3.68
2	28289891	28290057	6	4.33
2	28457614	28457721	6	4.33
2	28512349	28512552	8	3.66
2	28658259	28658471	8	4.58
2	28943541	28943693	6	4.35
2	29233478	29233574	6	4.43
2	29520452	29520703	12	4.38
2	29895448	29895691	8	4.32
2	29899471	29899664	9	4.27
2	29989342	29989496	7	4.61
2	30106395	30106596	10	4.32
2	30449497	30449588	8	4.33
2	30599202	30599319	8	12.41
2	30667860	30667980	6	4.38
2	30750921	30751070	7	4.51
2	30883961	30884142	8	4.34
2	31047376	31047548	7	4.54
2	31325822	31376187		gene	Ass1	278274	18144
2	31394331	31394495	9	14.06
2	31626343	31626614	9	5.47
2	31708843	31709136	15	4.18
2	31809502	31809706	9	4.59
2	31886782	31887067	12	20.63
2	31889673	31889986	12	4.42
2	31969501	31969651	6	4.24
2	32008837	32009037	8	4.26
2	32063050	32063177	10	3.62
2	32575163	32575335	7	4.5
2	32616330	32616475	10	3.81
2	32716888	32717003	9	4.35
2	32781875	32782038	8	4.33
2	32873669	32873834	6	4.37
2	32937782	32937937	6	4.58
2	32956207	32956320	6	3.84
2	33033869	33033984	6	4.33
2	33127608	33127731	7	4.35
2	33154531	33154701	6	4.35
2	33158955	33159089	8	4.32
2	33321551	33321713	7	4.53
2	33323096	33323261	6	4.5
2	33332366	33332537	6	4.39
2	33522901	33523017	6	3.77
2	34215012	34215169	6	4.49
2	34641041	34641216	7	4.38
2	34655613	34655793	7	4.35
2	34851910	34852026	6	4.43
2	35301124	35301295	10	4.27
2	35517773	35518037	13	3.61
2	35555290	35555516	13	4.37
2	35565653	35565896	10	4.45
2	35595006	35595201	8	4.57
2	35643219	35643335	6	4.57
2	35675401	35675574	6	4.49
2	37126148	37126306	6	4.52
2	37794456	37794610	6	4.41
2	38142361	38142614	10	4.34
2	38142816	38142967	7	4.61
2	38353588	38353736	6	4.26
2	38364373	38364614	9	4.35
2	38374606	38374787	7	4.51
2	38405264	38405396	7	4.57
2	38407771	38408033	13	4.37
2	38850028	38850198	6	4.37
2	44839154	44972915		gene	Zeb2	5988956	3216493
2	48189408	48189576	6	4.43
2	48523561	48523692	6	3.7
2	48975470	48975663	8	5.58
2	49474834	49630297		gene	Kif5c	499171	-79975
2	49550322	49550490	6	4.34
2	49591014	49591165	6	4.36
2	49683561	49683723	7	3.86
2	49955971	49956216	12	17.81
2	51276155	51276317	6	4.47
2	51763131	51763299	7	3.69
2	51893624	51911871		gene	Tnfaip6	130325	137965
2	52049836	52049967	6	4.35
2	52375999	52376136	6	3.85
2	52455965	52456122	6	4.49
2	52793671	52793846	7	4.33
2	52807006	52807181	7	3.63
2	52814186	52814290	6	4.39
2	59060779	59060930	6	4.34
2	59175635	59175808	8	3.75
2	59184568	59184741	7	4.34
2	59246192	59246383	8	4.18
2	59450953	59451141	8	4.32
2	59514264	59514469	8	3.58
2	59514586	59514792	9	3.61
2	59574455	59574571	7	4.5
2	59713011	59713124	7	4.26
2	59765733	59765881	6	4.37
2	60122048	60122230	7	4.38
2	60247081	60247240	6	4.57
2	60419764	60419963	10	4.27
2	62474653	62474846	10	12
2	64108314	64109957	251	10.98
2	64865196	64865309	6	3.87
2	64894345	64894480	6	4.25
2	65920823	65962850		gene	Galnt3	1026343	102794
2	66065644	66065767	6	3.62
2	66249877	66250049	6	4.34
2	67404775	67404964	9	3.58
2	68221032	68221255	11	4.51
2	68392558	68393807		gene	AL844841.10	171303	650229
2	69044036	69044169	6	4.31
2	69257364	69257538	6	4.48
2	69310405	69310514	7	3.84
2	69369839	69369962	6	3.62
2	69678366	69678519	6	4.31
2	70312980	70315783		gene	Sp5	634461	230822
2	70546605	70546722	6	4.47
2	70803866	70804036	8	4.2
2	70804368	70804509	6	4.38
2	70851090	70851231	7	4.92
2	70916144	70916281	6	3.85
2	70957449	70957620	8	4.38
2	71086848	71087029	7	3.78
2	71121777	71121941	6	4.36
2	71383704	71383883	11	4.35
2	71419353	71419516	6	4.38
2	71496426	71496580	6	4.36
2	71636254	71636416	6	4.54
2	71692216	71692379	7	4.55
2	72274878	72275072	8	4.29
2	72606164	72606331	6	4.25
2	72638608	72638770	6	4.47
2	72638883	72639015	6	3.64
2	72888538	72888645	7	4.5
2	73108589	73108696	6	4.39
2	73184763	73184938	7	3.63
2	73498325	73498487	6	4.47
2	74501267	74501461	9	4.22
2	74622736	74622865	6	3.78
2	75415408	75415547	6	4.25
2	75501607	75501780	13	4.37
2	76049674	76049760	6	3.87
2	76051197	76051366	6	4.56
2	76472663	76472820	6	4.56
2	76879445	76879592	7	4.5
2	77449875	77450068	7	3.73
2	77580500	77580661	7	4
2	78323732	78323902	6	4.36
2	79292798	79296793		gene	Neurod1	968896	622655
2	79919448	79919650	8	5.12
2	80127822	80127980	7	4.55
2	80356945	80357096	6	4.35
2	84575461	84575609	8	4.31
2	84846863	84847021	6	4.52
2	84977135	84977326	9	4.36
2	90313722	90313863	7	3.73
2	90370652	90370807	6	4.57
2	90664160	90664310	7	4.29
2	90734978	90735115	6	4.45
2	90902771	90902949	9	4.37
2	91696220	91696363	6	3.68
2	91857119	91857262	7	4.49
2	91872690	91872778	6	4.33
2	91931605	91931761	6	4.52
2	92196014	92196153	6	4.6
2	92255800	92255949	6	4.36
2	92305624	92305792	6	4.43
2	92489349	92489511	8	3.83
2	92582400	92582567	7	4.35
2	92620701	92620825	7	5.97
2	92621626	92621776	6	4.18
2	92765228	92765381	6	4.63
2	92793585	92793813	10	3.62
2	93058092	93058269	8	3.72
2	93201232	93201376	6	4.37
2	93498339	93498516	7	4.58
2	93876713	93876877	7	4.38
2	94161592	94161755	6	4.38
2	94517403	94517547	6	4.23
2	101768552	101768672	6	4.37
2	101898832	101898946	6	4.39
2	101906669	101906931	12	4.36
2	101972079	101972281	9	3.78
2	101973358	101973531	7	4.34
2	103026208	103026476	7	4.35
2	103484686	103484773	6	3.87
2	103636703	103636859	6	4.52
2	103637564	103637790	7	4.36
2	103659659	103659816	7	4.23
2	103762033	103762203	6	4.36
2	103809605	103809752	6	4.63
2	103989074	103989203	6	4.56
2	104966686	105013773		gene	Wt1	977483	1539003
2	106552776	106552937	7	4
2	109338792	109338892	6	3.87
2	111999814	111999945	6	3.7
2	112634588	112634742	7	4.26
2	112743154	112743290	6	4.49
2	112995837	112996010	6	4.49
2	113245237	113245385	7	4.46
2	115685332	115685633	15	3.94
2	116721086	116721254	7	4.34
2	116948789	116948919	6	4.37
2	117487000	117487148	6	4.26
2	117937629	117952866		gene	Thbs1	450481	294908
2	118247774	118247965	10	5.79
2	118572352	118572635	12	4.42
2	118685124	118685275	6	4.35
2	118810833	118811004	6	4.39
2	118993150	118993275	6	4.34
2	119224144	119224276	6	3.64
2	119927714	119927878	6	4.3
2	120514406	120514581	7	3.82
2	121894959	121895126	6	4.41
2	124267099	124267232	6	3.59
2	125134148	125134308	6	4.58
2	125532965	125533188	11	19.7
2	125549126	125549284	7	4.31
2	126829936	126830106	7	3.62
2	127009839	127009965	6	4.38
2	127083922	127084181	15	15.56
2	127140314	127140451	6	3.85
2	127366929	127367205	11	4.36
2	127555454	127555596	9	4.47
2	127787043	127787220	7	3.69
2	127817550	127817713	6	4.33
2	128029850	128029986	8	3.79
2	128186777	128187027	9	3.63
2	128500440	128500578	6	3.83
2	129084010	129084308	12	3.75
2	129084339	129084470	7	4.62
2	129773629	129773895	12	4.42
2	130105357	130105521	9	4.47
2	130219152	130219266	6	4.39
2	130232693	130232858	9	3.56
2	130247643	130247810	11	3.64
2	130301588	130301762	7	3.6
2	130417540	130417666	6	4.38
2	130497758	130497932	6	4.55
2	130584713	130584868	6	4.45
2	130603187	130603353	6	4.33
2	131708569	131708684	6	3.87
2	131897028	131897228	8	4.64
2	132042793	132042979	7	4.31
2	132073281	132073439	6	4.52
2	133377895	133388319		gene	Bmp2	1304456	3151542
2	136539861	136540129	15	17.57
2	139901412	139901673	9	3.8
2	139995902	139996106	9	8.16
2	140063560	140063719	6	4.5
2	140063943	140064065	6	3.68
2	140848933	140849100	6	4.38
2	141170645	141170825	8	6.11
2	141562843	141563015	6	4.45
2	142556804	142556946	7	4.31
2	143371929	143639764		gene	Pcsk2	814983	20466
2	143660230	143660392	7	4.53
2	143760023	143760167	7	4.28
2	143894873	143895046	7	4.31
2	144157847	144157979	7	3.74
2	144228067	144228289	8	4.26
2	144319194	144319349	7	4.24
2	144328945	144329112	6	4.38
2	144882135	144882299	7	4.51
2	145074028	145074152	6	4.36
2	145754055	145754163	7	3.59
2	146047847	146050752		gene	Insm1	293684	97784
2	146148536	146148723	7	3.65
2	146397791	146397963	6	4.45
2	147257733	147257844	6	4.33
2	147307052	147307207	7	4.24
2	148230202	148233924		gene	Thbd	922995	323851
2	148557775	148557940	7	4.49
2	148616783	148616932	6	4.44
2	150047575	150047730	6	4.45
2	150485835	150485986	7	3.76
2	150514056	150514251	9	3.74
2	150514347	150514508	7	4.55
2	150687767	150687896	6	3.78
2	150762209	150762330	6	4.32
2	150774502	150774780	11	4.55
2	151155592	151155693	7	6.37
2	151419975	151420103	7	4.61
2	151622914	151623052	6	3.83
2	151632351	151632505	6	4.36
2	151825622	151825901	12	4.42
2	151841050	151841186	6	4.46
2	151941293	151941449	8	4.18
2	151951145	151951309	6	4.34
2	152130879	152131052	6	4.49
2	152222491	152222729	12	4.48
2	152818895	152819021	7	4.29
2	152914544	152914642	6	4.59
2	152934204	152977177		gene	Hck	19562	130811
2	153107988	153108104	7	6.37
2	153155256	153155414	7	4.28
2	153317720	153317908	8	4.34
2	153433899	153434060	7	4.37
2	153491569	153491789	7	4.31
2	153822549	153822694	8	4.35
2	153962115	153962221	6	4.33
2	154246714	154246915	9	8.51
2	154365078	154365243	8	4.51
2	154689353	154689521	7	4.49
2	154798243	154798370	6	4.55
2	155118252	155118430	7	3.82
2	155288437	155288545	6	3.87
2	155698235	155698364	6	4.63
2	156049357	156049530	6	4.49
2	156105516	156105672	8	4.18
2	156107016	156107192	7	3.75
2	156130060	156130190	6	4.62
2	156138475	156138586	7	4.37
2	156214816	156214953	6	3.85
2	156366608	156366810	9	4.31
2	156416354	156416524	7	4.55
2	156760961	156761068	8	4.22
2	156819976	156820182	9	3.78
2	156960743	156960876	6	3.59
2	157150623	157150737	8	4.36
2	157182043	157182174	6	3.7
2	157183266	157183433	6	4.38
2	157207735	157207901	6	4.49
2	157499755	157499930	7	4.38
2	157602933	157603095	7	4.32
2	157643503	157643701	8	4.45
2	157730240	157730427	8	4.36
2	157821046	157821240	7	4.44
2	157920754	157920903	6	4.22
2	158219789	158219948	8	7.52
2	158364341	158364525	8	4.29
2	158572161	158572295	6	4.46
2	158655245	158655392	6	4.31
2	158718960	158719164	8	4.61
2	159581293	159581463	6	4.36
2	160103322	160103465	6	3.68
2	160193040	160193351	13	4.37
2	160214285	160214445	7	4.28
2	160769853	160770038	9	4.32
2	161572680	161572827	6	4.23
2	162277946	162278099	6	4.31
2	162390465	162390621	6	4.4
2	162453413	162453659	9	4.42
2	162457041	162457244	7	4.36
2	162930364	162930566	9	4.31
2	163038024	163038181	7	4.56
2	163330552	163330640	7	3.84
2	163358314	163358444	6	4.56
2	163435135	163435325	7	4.33
2	163441192	163441359	6	4.38
2	163441400	163441558	6	4.52
2	163527973	163528145	8	3.65
2	163600131	163600316	9	3.82
2	163730772	163730902	7	4.34
2	163973522	163973683	7	4.55
2	163973743	163973824	6	4.33
2	164211735	164211860	6	4.34
2	164226117	164226378	13	3.88
2	164311606	164318819		gene	Dbndd2	85228	122405
2	164441224	164441428	9	4.41
2	164584795	164584971	7	4.25
2	164641300	164641473	6	4.61
2	164815607	164815801	9	4.34
2	164881136	164897154		gene	Cd40	65335	135941
2	165033095	165033281	7	4.31
2	165038281	165038420	7	5.08
2	165235262	165235370	6	4.29
2	165409333	165409505	6	4.45
2	165776949	165777083	6	3.6
2	165897536	165897720	11	3.7
2	165953657	165953914	27	3.97
2	166033103	166033304	10	4.16
2	166058411	166058566	7	4.36
2	166095494	166095586	7	4.5
2	166214179	166214328	7	4.51
2	166360686	166360804	7	6.33
2	166468040	166468152	7	4.37
2	166495895	166496061	6	4.31
2	166547349	166547520	6	4.39
2	166636470	166636679	9	4.31
2	166684784	166685000	11	8.73
2	166788862	166789005	7	4.29
2	166816464	166816607	6	3.68
2	166907264	166907449	9	4.38
2	166988737	166988884	7	4.53
2	167090644	167090810	8	4.28
2	167140491	167140699	9	3.5
2	167159943	167160096	6	4.31
2	167242297	167242435	7	5.22
2	167419977	167420142	6	4.32
2	167494050	167494212	6	4.47
2	167761143	167761261	7	4.32
2	167792133	167792267	7	4.3
2	167985699	167985910	11	9.43
2	168073774	168073985	9	4.43
2	168173637	168173791	7	4.61
2	168177878	168178011	6	4.31
2	168187906	168188026	6	3.78
2	168282094	168282292	8	4.31
2	168444719	168444974	19	4.42
2	168527614	168527748	6	4.29
2	168713597	168713737	6	4.32
2	168766193	168766353	6	4.38
2	168818794	168819096	13	4.37
2	169123353	169123535	7	3.81
2	169591694	169591915	9	5.61
2	169946866	169946985	6	4.34
2	170237650	170237851	11	4.57
2	170809037	170809185	6	4.62
2	171148115	171148264	7	4.36
2	171319621	171319763	6	4.3
2	171523360	171523559	7	4.47
2	172066702	172066818	6	3.84
2	172133693	172133809	6	3.87
2	172159412	172159597	9	10
2	172221230	172221447	8	4.22
2	172223669	172223761	6	3.77
2	172233696	172233893	7	4.47
2	172341378	172341537	6	4.63
2	172393374	172393489	6	3.87
2	172396151	172396366	8	4.41
2	172455024	172455240	10	4.62
2	172470353	172470513	8	4.4
2	172503317	172503458	6	3.78
2	172625622	172625720	6	3.87
2	172647182	172647410	8	4.35
2	172726873	172727036	6	4.57
2	172805376	172805565	8	4.28
2	172838792	172839084	12	3.78
2	172841550	172841701	7	4.35
2	173232209	173232342	7	4.16
2	173259055	173259374	12	4.3
2	173303916	173304034	6	4.34
2	173392888	173393038	7	4.6
2	173394892	173395020	6	4.38
2	173461963	173462062	7	3.59
2	173538266	173538465	8	4.53
2	173620132	173620289	9	4.3
2	173808135	173808285	6	4.18
2	173850590	173850717	6	3.81
2	174140947	174141097	6	4.63
2	175701444	175701530	6	3.87
2	176560802	176560975	6	4.49
2	176790827	176790958	6	4.46
2	177330697	177330863	6	4.33
2	177832206	177832305	6	3.87
2	177923639	177923796	6	4.56
2	177939542	177939710	6	4.43
2	178013591	178013792	10	4.42
2	178216669	178216798	8	4.25
2	178796623	178796752	6	4.5
2	179095534	179095669	6	3.59
2	179105302	179105433	6	4.34
2	179184929	179185179	13	6.85
2	179628684	179628886	9	4.31
2	180128540	180128664	8	4.29
2	180167980	180168147	9	4.22
2	180271180	180271394	9	3.8
2	180436113	180436287	7	4.28
2	180831512	180831682	7	4.38
2	180988824	180989139	13	4.37
2	181048792	181048944	7	4.56
2	181323889	181324064	8	4.38
2	181333655	181333785	8	4.27
2	181342800	181342943	8	8.47
2	181356819	181356928	6	4.33
2	181381958	181382091	6	4.46
2	181387324	181387497	7	4.31
2	181411737	181411902	8	4.3
2	181498685	181498850	7	4.49
2	181499462	181499615	6	4.34
3	3021682	3021805	9	4.34
3	3170944	3171045	7	4.5
3	5342789	5342945	6	4.52
3	5828890	5829016	6	3.79
3	8754254	8754423	7	4.37
3	8794070	8794244	7	4.33
3	8882031	8882220	7	4.27
3	8982553	8982719	6	4.3
3	9035551	9035692	6	4.31
3	9202480	9202593	6	4.43
3	9443574	9443669	6	3.77
3	9450936	9451150	12	4.42
3	9508063	9508174	10	11.39
3	9535435	9535598	6	4.35
3	9553027	9553183	6	4.36
3	9723286	9723418	6	4.32
3	9957990	9958144	6	4.41
3	10085392	10085555	6	4.38
3	10306811	10307003	7	4.39
3	10322665	10322827	6	4.26
3	10326851	10326987	6	4.32
3	10530363	10530591	37	4.29
3	14098071	14098188	7	4.5
3	14230169	14230291	7	6.19
3	15195010	15195182	7	3.52
3	18702141	18702292	6	4.35
3	19086834	19087015	7	3.78
3	19381533	19381687	7	4.26
3	19528018	19528332	13	4.28
3	21558008	21558170	7	4.53
3	21967398	21967556	7	4.19
3	22796712	22796857	10	25
3	25165427	25165967	114	4.35
3	27109334	27109494	6	4.58
3	27273877	27274026	6	4.46
3	27418941	27419061	7	4.84
3	27479954	27480169	10	7.84
3	27547512	27547695	7	4.36
3	27818265	27818379	7	4.5
3	28548069	28548214	7	4.24
3	28553775	28553939	6	4.34
3	30221026	30221162	6	3.65
3	30498764	30498914	6	4.58
3	30662295	30662384	7	4.57
3	30754992	30755157	6	4.32
3	30770133	30770289	6	4.34
3	30795342	30795514	6	4.62
3	30808445	30808667	8	4.29
3	30873900	30874046	6	4.27
3	32482920	32515489		gene	Gnb4	1608874	297309
3	32812798	32812923	6	4.34
3	32842458	32842573	7	4.37
3	32843827	32843992	7	3.73
3	32849632	32849751	6	3.85
3	34459394	34459508	6	3.87
3	34832726	34832917	8	5.63
3	35169597	35169728	6	4.35
3	35222122	35222279	8	7.46
3	35603077	35603229	6	4.35
3	36333465	36333658	7	3.8
3	36347848	36374590		gene	Anxa5	14190	245397
3	36619987	36620100	6	4.33
3	37080383	37080555	6	4.34
3	37519460	37519577	6	3.87
3	38383368	38383483	6	3.77
3	40449050	40449364	14	4.58
3	40650909	40651068	7	4.58
3	40830809	40830908	6	4.33
3	40973942	40974087	6	4.23
3	41049102	41049262	6	4.53
3	41423931	41424098	7	3.66
3	47085849	47085966	6	3.87
3	50924528	50924796	12	4.42
3	51006588	51006733	7	4.24
3	51144837	51145051	11	5.82
3	51322664	51322848	7	4.47
3	51325310	51325467	6	4.4
3	51583309	51583506	9	4.39
3	51614954	51615036	6	4.35
3	51648401	51648552	7	4.16
3	51660087	51660247	6	4.38
3	51827251	51827408	6	4.56
3	51840393	51840544	6	4.58
3	52447439	52447599	6	4.58
3	52513487	52513635	6	4.26
3	52563898	52564070	6	4.45
3	52941691	52941823	6	3.64
3	53489725	53489900	7	3.63
3	53663263	53663364	6	3.87
3	54236298	54236466	6	4.43
3	54522166	54522318	6	4.35
3	54598170	54598349	8	4.41
3	54710089	54710261	6	4.45
3	54714634	54714808	6	4.36
3	55324027	55324131	6	4.15
3	55656576	55656738	6	4.47
3	56648919	56649117	9	8.77
3	57597952	57598108	9	4.32
3	57829407	57829577	6	4.36
3	57969292	57969445	6	4.31
3	58506836	58506992	6	4.52
3	58983297	58983430	6	3.59
3	59012623	59012730	6	4.59
3	60304797	60304988	8	4.26
3	63511500	63511709	7	3.76
3	65573326	65573486	13	78.57
3	65662859	65663024	9	3.56
3	65671003	65671151	6	4.37
3	65798854	65799004	6	4.18
3	66023809	66029728		gene	Ptx3	224805	1204920
3	67234648	67234809	7	4
3	68020532	68020696	7	3.76
3	68076086	68076234	6	4.26
3	68649874	68650077	11	23.53
3	68660378	68660573	7	3.76
3	68698373	68698477	6	3.87
3	80180288	80180385	6	3.87
3	80712717	80712875	7	4.19
3	80840854	80841019	6	4.3
3	80912844	80913017	6	4.49
3	81028918	81029065	6	4.23
3	81847253	81847372	6	4.37
3	82189992	82190088	7	6.37
3	82636975	82637147	6	4.45
3	82841257	82841426	6	4.56
3	83406317	83406476	6	4.5
3	83736180	83736345	9	3.56
3	83817962	83818065	6	4.39
3	83964361	84108731		gene	Trim2	146296	-108792
3	83999939	84000108	6	4.43
3	84415357	84415509	6	4.35
3	84470182	84470384	9	4.38
3	84492023	84492159	7	3.92
3	84772831	84772986	6	4.45
3	84828141	84828294	6	4.34
3	85532422	85532587	9	7.21
3	85821490	85821670	7	3.73
3	85833012	85833151	6	4.36
3	86554700	86554847	6	4.47
3	86641221	86641346	7	5.93
3	86792301	86792484	7	4.36
3	86803084	86803239	6	4.37
3	86925772	86925987	8	4.46
3	87046909	87047046	6	3.85
3	87047169	87047340	6	4.39
3	87911086	87911267	7	3.67
3	87913862	87914030	7	4.36
3	88052180	88052446	11	4.49
3	88271182	88271340	6	4.52
3	88340007	88340214	11	3.68
3	88380314	88380471	6	4.49
3	88548622	88579086		gene	Syt11	168151	-29718
3	88549368	88549541	6	4.49
3	88939922	88940081	7	4.62
3	89059628	89059736	7	5.67
3	89089710	89089870	8	4.4
3	89416383	89416545	8	4.44
3	89539654	89539858	8	4.37
3	89552614	89552755	11	18.84
3	89931900	89932019	7	6.27
3	89966364	89966523	7	4.13
3	90042166	90042358	9	9.57
3	90047047	90047256	8	4.58
3	90070407	90070696	12	4.34
3	90178090	90178419	16	4.57
3	92495940	92496087	6	4.23
3	93130955	93131330	16	5.87
3	93599239	93599408	9	4.58
3	93609147	93609256	6	3.87
3	93840859	93840988	6	3.78
3	94040721	94040844	6	4.32
3	94070098	94070296	9	8.77
3	94114191	94114350	7	4.13
3	94746526	94746675	6	4.6
3	94964579	94964825	10	4.59
3	95948199	95948364	8	4.3
3	95956431	95956593	7	4.53
3	95976869	95977039	10	4.72
3	96459395	96459667	11	4.38
3	96487255	96487507	12	4.35
3	96649045	96649129	9	5.77
3	97027904	97028030	6	4.55
3	97114385	97114527	6	4.4
3	97705263	97705417	6	4.41
3	97869529	97869688	7	4.13
3	99103961	99104131	6	4.36
3	99153098	99153266	7	4.42
3	100846713	100846924	9	3.59
3	100895710	100895870	6	4.53
3	101103605	101103775	6	4.35
3	101228713	101228840	6	4.36
3	101327113	101327283	6	4.34
3	101907063	101907196	8	7.67
3	102026968	102027088	7	3.69
3	102502368	102502532	6	4.56
3	102538926	102539092	7	3.69
3	102884971	102885162	7	4.36
3	102981396	102981545	6	4.22
3	103159061	103159217	6	4.52
3	103171136	103171282	7	4.62
3	103522692	103522869	8	3.5
3	103645463	103645568	6	3.87
3	104060430	104060560	7	5.67
3	104165858	104166007	6	4.29
3	104804835	104856064		gene	Cttnbp2nl	638828	-12049
3	104844015	104844165	6	4.18
3	104972163	104972342	7	3.77
3	105606770	105606942	6	4.45
3	105658478	105658653	7	3.63
3	105658787	105658943	9	14.29
3	107543966	107563387		gene	Csf1	1885023	107937
3	107671324	107671631	13	4.37
3	108227206	108227434	9	4.34
3	108347012	108347186	6	4.48
3	108425714	108425929	8	4.56
3	108706905	108707050	6	4.35
3	108785439	108785615	8	5.59
3	108786880	108786997	6	3.77
3	109617552	109617674	8	10.71
3	113359947	113360107	6	4.53
3	114378752	114378840	7	6.37
3	115813059	115832375		gene	Vcam1	1434219	734178
3	116566553	116566682	6	3.78
3	116645550	116645638	6	3.77
3	120073312	120073458	6	4.27
3	120843705	120843900	7	3.76
3	121062011	121062180	6	4.43
3	121110919	121111037	6	4.34
3	121168233	121168448	8	3.72
3	121294076	121294266	8	5.71
3	121426527	121437960		gene	F3	132261	265277
3	121703237	121703363	6	3.79
3	122032018	122032213	14	5.46
3	122066696	122066861	8	7.1
3	122766401	122766578	7	4.58
3	122996433	122996568	6	4.52
3	123069336	123069515	7	3.77
3	123137635	123137792	7	4.23
3	126864984	126865147	7	4.55
3	127286863	127287026	7	3.79
3	127401157	127401456	27	4.37
3	127412520	127412681	6	4.51
3	128902842	128922504		gene	Pitx2	1490161	130706
3	129053210	129053419	7	4.41
3	130278243	130278392	7	4.36
3	130749483	130749657	6	4.48
3	130827607	130827755	7	3.69
3	131134826	131134953	6	4.35
3	132869834	132870005	6	4.39
3	133035884	133036015	7	5.54
3	134970460	134970566	6	3.77
3	135188928	135189496		gene	AC110164.26	218362	166970
3	135356466	135356595	8	3.81
3	135513902	135514030	7	5.77
3	136333088	136598741		gene	Ppp3ca	819058	1189239
3	137787980	137788147	6	4.38
3	138112090	138112264	7	4.62
3	138223349	138223467	6	3.78
3	138240632	138240794	9	3.64
3	138558669	138558788	7	3.79
3	142766562	142766729	6	4.31
3	142974143	142974232	7	6.37
3	143422616	143422786	6	4.36
3	143766806	143766970	6	4.34
3	144152868	144153376	30	4.53
3	144240528	144240687	7	4.13
3	144468614	144468787	7	4.34
3	145309942	145312944		gene	Cyr61	841155	137447
3	145450391	145450569	7	3.83
3	145537639	145537791	6	4.37
3	145654256	145654429	9	3.77
3	145883266	145883437	7	4.33
3	146096822	146096988	6	4.35
3	146162803	146162996	9	3.89
3	146318486	146318602	6	3.87
3	146347868	146348036	7	4.42
3	146348109	146348258	8	3.76
3	146399276	146399454	7	4.56
3	146460353	146460532	9	3.71
3	146576177	146576349	7	3.52
3	146824731	146824918	7	4.32
3	146859666	146859846	7	3.84
3	147546325	147546498	6	4.49
3	148207917	148208080	6	4.38
3	148521935	148522088	6	4.31
3	151704415	151704559	6	4.23
3	151781580	151781741	6	4.51
3	152218123	152218320	8	4.56
3	152227197	152227333	6	4.25
3	152408648	152408841	9	4.38
3	152606442	152606569	6	3.82
3	152823868	152824009	6	3.78
3	153394997	153395157	6	4.53
3	154203372	154203566	8	5.51
3	154509258	154509400	10	26.67
3	154513197	154513416	7	4.29
3	157557212	157588041		gene	Cth	3043796
4	3148733	3148936	9	4.33
4	4905750	4905929	7	3.77
4	7648428	7648604	7	3.75
4	8462809	8462956	6	4.23
4	8605911	8606060	6	4.22
4	8618068	8794806		gene	Chd7	12008	-152302
4	8642504	8642651	6	4.63
4	8696830	8697001	7	4.52
4	8744252	8744425	6	4.49
4	8955317	8955475	6	4.41
4	9133978	9134108	6	3.75
4	9971306	9971482	7	3.75
4	10832546	10832675	6	3.78
4	10926632	10926761	7	4.95
4	11227075	11227230	6	4.45
4	11531726	11531845	6	3.85
4	13594272	13594406	7	5.37
4	14659416	14659544	7	5.77
4	14753166	14753249	7	4.37
4	15413441	15413596	6	4.45
4	16289374	16289463	7	6.37
4	19827044	19827212	6	4.43
4	19841113	19841241	6	3.79
4	21479530	21479700	7	3.62
4	21638049	21638184	7	5.41
4	22022480	22022610	6	4.37
4	28516052	28516167	6	3.87
4	32079337	32079468	6	4.36
4	32236168	32236325	6	4.33
4	32364461	32364619	6	4.32
4	32447523	32447673	6	4.24
4	32664464	32664604	7	4.23
4	33051885	33052198	15	3.94
4	33249567	33249730	6	4.38
4	33389810	33389975	6	4.37
4	33778866	33779035	6	4.43
4	34527531	34527629	6	4.33
4	34635852	34635985	6	4.46
4	38108132	38108690	79	4.3
4	38494062	38494175	10	37.5
4	39905678	39905872	7	3.81
4	39998414	39998591	7	3.69
4	40836154	40836297	7	4.78
4	40863862	40864011	6	4.36
4	41439943	41440064	6	4.41
4	41467126	41467305	8	4.56
4	41674145	41674310	6	4.32
4	41890442	41890589	6	4.23
4	42881225	42881357	6	4.58
4	42889315	42889489	6	4.48
4	42946694	42946829	6	4.25
4	43045543	43045787	12	4.42
4	43059107	43059247	6	3.78
4	43407110	43407362	10	10.36
4	43491403	43491590	7	4.32
4	43505662	43505963	17	4.26
4	43527583	43536336		gene	Tpm2	21620	213427
4	43749763	43749935	6	4.45
4	43864453	43864618	6	4.5
4	43936560	43936734	6	4.36
4	43971269	43971469	8	4.52
4	44334957	44335095	6	4.36
4	44465339	44465492	6	4.54
4	44524696	44524823	6	4.18
4	44615420	44615642	10	5.48
4	45221700	45221846	7	4.23
4	45462804	45463046	10	4.27
4	45486429	45486595	6	4.35
4	45686631	45686786	6	4.58
4	45803560	45803674	6	3.87
4	46085159	46085281	7	4.34
4	46129548	46129733	7	4.62
4	46285992	46286088	6	3.87
4	46402353	46402504	8	4.38
4	46523560	46523677	7	6.37
4	48958278	48958438	6	4.53
4	53043661	53172767		gene	Abca1	4085223	1685075
4	54857842	54857992	6	4.18
4	55048472	55048645	7	3.65
4	55148394	55148567	6	4.61
4	55188843	55189061	9	7.22
4	55358678	55358821	6	4.25
4	55368053	55368209	6	4.52
4	55624683	55624843	7	3.59
4	55820210	55820358	7	4.63
4	56537477	56537570	6	3.87
4	56805250	56805403	6	4.31
4	56805702	56805900	9	8.77
4	56859534	56859694	7	4.06
4	56914924	56915080	8	3.68
4	57059226	57059354	6	4.38
4	57824681	57824870	16	100
4	57948879	57949007	6	3.79
4	58368561	58368659	6	3.87
4	58547107	58547291	7	4.47
4	58924618	58924789	6	4.39
4	59130809	59130962	6	4.31
4	59202422	59235703		gene	Ugcg	71460	78781
4	59314484	59314656	6	4.45
4	59712038	59712170	6	4.32
4	59904361	59904555	7	4.51
4	59914018	59914140	7	4.38
4	60201541	60201752	18	4.57
4	60397721	60397886	7	3.73
4	61190847	61190970	8	8.06
4	61864881	61864975	6	3.87
4	62183690	62186056		gene	Pole3	318715	181007
4	62367063	62367190	6	4.36
4	62661868	62661978	6	4.34
4	62890266	62890437	6	4.35
4	63078692	63078996	15	5.31
4	63620819	63707850		gene	Tnc	541823
4	64785208	65018543		gene	Pappa		673864
4	65692407	65692574	7	4.35
4	66538634	66538769	6	4.25
4	68615086	68615250	6	4.3
4	69845922	69846053	6	3.7
4	69972726	69972916	7	4.33
4	80494779	80494902	6	4.3
4	80924404	81088709		gene	Mpdz	429502	721252
4	81809961	81810112	6	4.35
4	81990716	81990865	6	4.44
4	82112765	82112980	8	3.76
4	82380745	82380918	6	4.49
4	82505614	82505797	7	3.8
4	82696209	82696375	6	4.49
4	82726859	82726990	6	3.7
4	82740286	82740460	6	4.48
4	82927772	82927948	7	4.37
4	82930455	82930562	7	6.37
4	83258061	83258220	6	4.3
4	83755562	83755731	6	4.34
4	83793608	83793763	6	4.45
4	83922255	83922389	7	4.34
4	85847800	85847934	6	4.29
4	86083099	86083258	6	4.57
4	86734695	86734925	8	4.05
4	87190565	87190772	7	3.88
4	88084667	88084872	9	4.2
4	88234794	88234935	6	3.78
4	88245330	88245442	6	4.33
4	88776273	88776393	9	19.12
4	88952198	88956850		gene	Cdkn2b	175805	229584
4	89186434	89186536	6	4.33
4	94048403	94048573	6	4.36
4	94269505	94269677	8	6.79
4	94637426	94637599	6	4.49
4	95461447	95461621	6	4.48
4	97418241	97418373	6	4.58
4	98515656	98515821	6	4.37
4	98882812	98882974	6	4.47
4	99234156	99234269	6	3.87
4	99504834	99504983	6	4.22
4	99861212	99861368	6	4.36
4	100049323	100049476	6	4.31
4	100095503	100095678	7	3.63
4	100449280	100701825		gene	Cachd1	353602	295099
4	100996924	100997060	7	3.92
4	101050982	101051246	12	4.42
4	102464520	102464627	6	3.87
4	103093421	103093590	6	4.43
4	103930695	103930890	8	4.28
4	104425920	104426105	7	3.68
4	104695305	104695445	6	3.78
4	104964357	104964592	10	3.75
4	105836524	105836694	6	4.59
4	106269748	106269883	6	3.59
4	106393845	106393953	6	4.33
4	106458304	106458467	8	3.75
4	106592267	106592416	6	4.57
4	106636932	106637135	10	3.57
4	106717224	106717386	7	4.37
4	106718253	106718497	12	5.05
4	106779602	106779708	7	4.52
4	106794395	106794507	6	3.84
4	106837017	106837179	7	4.53
4	107098379	107098549	6	4.35
4	107098665	107098832	7	4.51
4	107349565	107349688	8	3.77
4	107354058	107354228	8	4.37
4	107877241	107877394	6	4.31
4	108913017	108913173	8	7.53
4	109088454	109088638	7	4.35
4	109100680	109100795	6	4.33
4	109114828	109114946	6	3.78
4	109660593	109660845	12	4.42
4	109690419	109690605	8	4.32
4	109793486	109793651	6	4.35
4	111165458	111165597	6	3.82
4	115231694	115231856	8	4.49
4	116190893	116191017	6	3.71
4	116426375	116426465	6	3.87
4	116512710	116512987	12	4.42
4	116801035	116801252	12	4.41
4	116827716	116827894	10	4.34
4	117040023	117040182	6	4.26
4	117184423	117184697	10	6.29
4	117412734	117412865	6	3.7
4	117438106	117438206	7	4.5
4	117521585	117521822	14	3.58
4	117748168	117748342	6	4.29
4	117844315	117844465	8	4.77
4	117884709	117885010	15	3.66
4	118170178	118170329	9	15.32
4	118236737	118236881	6	4.37
4	119310861	119311091	10	4.36
4	119458593	119458753	8	7.35
4	119486132	119486315	7	4.45
4	119515664	119515821	6	4.4
4	119715648	119715774	6	4.38
4	119723691	119723849	7	4.55
4	119727512	119727645	6	4.4
4	119833806	119839963		gene	Edn2	106161	115534
4	119955497	119955664	9	4.63
4	120292081	120292215	7	4.25
4	120623949	120624197	11	4.22
4	120662895	120663069	6	4.48
4	120887651	120887830	7	4.38
4	122626378	122626512	7	4.63
4	122661639	122661752	6	4.39
4	122673319	122679705		gene	Mycl1	11567	181315
4	122861020	122861153	7	4.33
4	122871711	122871831	6	3.78
4	122907544	122907719	7	4.57
4	123219579	123219685	6	3.77
4	123269798	123269952	6	4.36
4	123706267	123706395	6	3.79
4	123706581	123706711	6	3.79
4	123988652	123988750	6	3.87
4	124072379	124072578	10	4.22
4	124156654	124156786	6	4.32
4	124192579	124192762	7	4.55
4	124223795	124223945	8	7.49
4	124226719	124226844	6	3.7
4	124249178	124249330	8	4.58
4	124332174	124332484	16	3.75
4	124334896	124337899		gene	Pou3f1	2412	199849
4	124537748	124537947	9	5.16
4	124538671	124538838	6	4.41
4	124693963	124694119	7	3.61
4	125056020	125056176	6	4.34
4	125278072	125278177	6	4.57
4	125317516	125317624	7	4.52
4	125673994	125674152	7	4.19
4	125735221	125735400	8	4.56
4	125909411	125933527		gene	Mtap7d1	174011	-14126
4	125919401	125919622	11	4.5
4	126301880	126302033	7	4.34
4	126333084	126333237	6	4.31
4	126354806	126355141	14	4.36
4	126413125	126413327	11	4.55
4	127002483	127007837		gene	Gjb3	589156
4	127032053	127035408		gene	Gjb5		26648
4	127062056	127062305	10	4.37
4	127062338	127062468	6	4.37
4	127297180	127297448	15	73.33
4	127473764	127473937	6	4.49
4	127660257	127660390	6	4.46
4	128194771	128194914	6	4.51
4	128211398	128211617	9	4.37
4	128242350	128242501	7	4.4
4	128366039	128430125		gene	Phc2	123538	202656
4	128632781	128632972	9	4.36
4	128706086	128706243	7	4.4
4	128795583	128795890	18	4.57
4	129023694	129023866	7	4.36
4	129034917	129035084	6	4.31
4	129190852	129191014	9	4.33
4	129656108	129656388	11	4.39
4	129720991	129721164	7	4.34
4	129787211	129787334	7	4.37
4	129993455	129993604	9	4.42
4	130219461	130219605	6	4.41
4	130491101	130491360	12	4.42
4	131015801	131015956	8	4.38
4	131016375	131016544	7	4.37
4	131092521	131092666	6	4.54
4	131116826	131116972	9	7.27
4	131142638	131142771	6	4.36
4	131324807	131325071	12	4.38
4	131360992	131361125	7	4.16
4	131379739	131379897	8	4.36
4	131523666	131523837	7	3.57
4	131721735	131721890	6	4.58
4	131730074	131730246	6	4.36
4	131826031	131826166	8	4.17
4	131844928	131845288	22	4.34
4	131866086	131866278	9	4.36
4	131909309	131909568	16	5.5
4	131923836	131924002	7	4.34
4	132234334	132234482	6	4.26
4	132350692	132350955	12	4.66
4	132440622	132440832	7	3.72
4	132441098	132441239	6	3.78
4	132621553	132621878	14	4.46
4	132641064	132641409	16	5.39
4	132759545	132759802	11	3.78
4	132808617	132808802	10	4.37
4	132841970	132842128	6	4.52
4	132853821	132853907	8	4.33
4	132988521	132988668	7	3.59
4	133156471	133158083		gene	Sfn	167803	54459
4	133212542	133212685	6	3.68
4	133524251	133524532	12	4.56
4	133771197	133771353	6	4.52
4	133773806	133773937	7	4.4
4	133818246	133818387	6	4.38
4	133849775	133849890	8	4.33
4	133924528	133924707	7	4.3
4	133979996	133980123	7	4.36
4	134183678	134183856	8	3.62
4	134199357	134199521	6	4.34
4	134219919	134220088	7	4.32
4	134281521	134281711	9	4.35
4	134342201	134342361	8	3.59
4	134357554	134357693	8	4.35
4	134454577	134454743	8	3.79
4	134456847	134456991	9	3.81
4	134463148	134463295	6	4.31
4	134578073	134578327	10	3.67
4	134600266	134600381	6	4.15
4	134652024	134652141	7	3.75
4	134759760	134759872	9	3.68
4	134941584	134941727	6	4.25
4	135086695	135087054	15	3.79
4	135147843	135147965	7	4.26
4	135264750	135264925	8	4.46
4	135647406	135647602	7	4.54
4	135686403	135686563	6	4.53
4	135750195	135750356	7	4.17
4	135776041	135776147	6	4.59
4	135793573	135793673	7	4.37
4	135809637	135809879	11	3.98
4	135851963	135852134	6	4.34
4	135852974	135853135	6	4.24
4	136195224	136195385	6	4.24
4	136205119	136205292	7	4.34
4	136303666	136303849	9	4.31
4	136960309	136960443	8	3.62
4	137111040	137111236	8	4.56
4	137164167	137164372	7	3.64
4	137166422	137166609	10	15.73
4	137364076	137364241	6	4.5
4	137424633	137424816	9	3.61
4	137540770	137540987	9	4.5
4	137672196	137672327	6	4.36
4	137733831	137734019	8	4.32
4	137851902	137852052	6	4.63
4	137960919	137961080	6	4.51
4	137976087	137976258	8	4.38
4	138020561	138020730	7	4.56
4	138052893	138053059	7	4.63
4	138120586	138120716	7	4.55
4	138185033	138185163	6	4.56
4	138231640	138231834	8	4.04
4	138275866	138276012	6	4.34
4	138362259	138362392	7	4.58
4	138608366	138608518	7	4.56
4	138608632	138608800	6	4.29
4	138749188	138749400	11	3.78
4	138765597	138765773	8	4.36
4	138967494	138967605	6	4.33
4	139131492	139172985		gene	C79267	163887	33884
4	139206869	139206994	7	4.32
4	139219614	139219769	6	4.57
4	139407465	139407549	6	4.33
4	139553538	139553758	9	4.45
4	139617409	139617545	6	4.6
4	139729349	139729469	6	4.37
4	139814867	139815192	30	4.25
4	140004966	140005123	7	4.56
4	140079586	140079734	7	4.39
4	140095840	140096007	9	3.76
4	140100005	140100255	9	4.39
4	140111017	140111162	10	3.73
4	140286830	140286964	8	4.46
4	140319295	140319456	6	4.39
4	140354593	140354764	6	4.35
4	140355165	140355296	6	4.46
4	140528645	140528870	10	3.74
4	140574535	140574846	13	4.41
4	140770538	140770700	6	4.26
4	140775835	140775977	6	3.75
4	140789232	140789344	6	3.87
4	140818912	140819142	9	4.48
4	140838209	140838382	7	4.57
4	140857155	140885293		gene	Epha2	18773	-17791
4	140867502	140867794	15	4.16
4	140945036	140945321	13	3.57
4	141131234	141131369	6	4.25
4	141271086	141271241	7	4.57
4	141302485	141302685	7	4.58
4	141311290	141311471	7	4.4
4	141363103	141363238	6	4.25
4	141464694	141464838	8	3.58
4	141476777	141476960	8	4.21
4	141556551	141556712	6	4.39
4	141587416	141587683	12	4.51
4	141622254	141622407	8	4.3
4	141805921	141806039	6	4.34
4	141949279	141949403	6	4.36
4	142090570	142090731	7	4
4	142182345	142182506	7	4.55
4	142250834	142250979	6	4.54
4	142282960	142283107	7	4.5
4	142494544	142494702	7	4.19
4	142499490	142499658	6	4.43
4	142821878	142822030	7	4.16
4	142831569	142831662	6	4.35
4	142885431	142885569	6	4.57
4	142944133	142944359	9	3.74
4	142960443	142960608	6	4.62
4	143866738	143866887	7	4.36
4	144731216	144731346	6	3.79
4	145146647	145146853	13	4.41
4	145166956	145167081	7	4.3
4	145241644	145241756	9	15.45
4	145549788	145549936	7	4.63
4	145672833	145672960	7	5.71
4	145704852	145705026	11	6.18
4	145710927	145711156	12	4.42
4	145744735	145744874	9	4.52
4	145745188	145745424	18	7.19
4	145850647	145850814	7	4.35
4	146585062	146585192	6	4.37
4	146778220	146778432	8	4.58
4	146893109	146893256	14	3.58
4	147070047	147070146	8	4.73
4	147106845	147107194	21	5.66
4	147254038	147254223	9	4.49
4	147384038	147384202	8	4.59
4	147397467	147397591	8	7.87
4	147603908	147604094	14	55
4	147948023	147948191	6	4.29
4	148224410	148224626	9	4.37
4	148526460	148526815	15	4.33
4	148924024	148924206	8	4.36
4	148966197	148966407	8	4.34
4	149245426	149245548	7	4.34
4	149292819	149293116	14	3.62
4	149375193	149375412	10	4.35
4	149392529	149392655	6	4.38
4	150081166	150081551	16	4.29
4	150121332	150121485	8	4.37
4	150228028	150243001		gene	Errfi1	106543	19815
4	150262816	150263004	7	4.42
4	150316959	150317180	7	4.24
4	150399205	150399389	7	3.76
4	150443731	150443868	6	4.64
4	150687037	150687195	8	4.34
4	150758694	150758875	8	4.39
4	150792815	150792985	6	4.59
4	150978628	150978938	26	100
4	151011981	151012108	6	4.58
4	151092107	151092274	8	4.36
4	151408094	151408344	12	4.42
4	151539807	151539971	8	4.36
4	151551792	151551993	11	4.57
4	151699998	151700196	9	4.36
4	151703349	151703564	10	4.37
4	152013847	152013983	6	4.49
4	152019859	152019973	6	4.33
4	152114307	152114501	7	3.81
4	152173667	152173899	9	4.55
4	152218038	152218161	7	3.76
4	152689424	152689602	7	4.38
4	153017692	153017853	6	4.24
4	153130028	153130202	6	4.48
4	153370760	153370879	6	4.37
4	153374969	153375214	9	4.28
4	153571451	153571645	7	4.57
4	153606154	153606341	9	4.39
4	153913747	153913873	6	4.47
4	154089972	154090099	7	4.42
4	154460681	154460971	14	4.36
4	154606045	154606250	8	4.57
4	154775363	154775508	6	4.44
4	154809910	154810084	6	4.61
4	154951356	154951479	8	4.35
4	155124912	155125109	10	4.25
4	155233471	155233758	19	3.8
4	155381919	155382033	7	3.72
4	155571900	155572200	12	4.42
4	155610311	155610584	13	4.58
5	3236696	3236863	6	4.38
5	3291286	3291459	6	4.49
5	3419383	3419586	7	4.36
5	3426701	3426800	6	3.87
5	3596598	3596774	7	4.37
5	4919156	4919304	6	4.44
5	6118221	6118360	6	3.82
5	8232028	8232163	8	7.3
5	8798186	8866308		gene	Abcb1b	566023
5	14025276	14256688		gene	Sema3e		-145525
5	14111163	14111352	7	3.77
5	14241893	14242063	6	4.36
5	14531030	14531204	6	4.48
5	15151908	15152050	6	3.75
5	15160361	15160570	12	4.42
5	15451655	15451816	7	4
5	15746913	15747100	9	3.68
5	15817985	15818126	6	3.78
5	16879122	16879234	9	4.34
5	16986258	16986415	10	23.08
5	16986421	16986577	6	4.52
5	18732219	18732489	11	4.55
5	20307741	20307899	6	4.52
5	21227554	21227701	6	4.23
5	21400673	21400834	6	4.24
5	21428954	21429160	10	4.25
5	23319492	23319584	6	3.87
5	23470039	23470254	11	4.35
5	23526527	23526626	6	4.33
5	23535867	23536013	9	4.34
5	23614087	23614245	8	4.34
5	24202903	24203091	7	4.42
5	24212024	24212193	7	4.32
5	24310571	24310738	8	4.62
5	26336520	26336750	18	4.57
5	26342682	26342863	24	4.38
5	26376583	26376756	8	4.6
5	26513911	26514112	8	3.65
5	27360783	27360936	7	4.34
5	27422413	27422534	6	3.7
5	28179806	28179976	7	4.38
5	28535449	28535594	6	4.54
5	28643282	28643414	6	4.32
5	30068180	30068269	6	4.33
5	30125112	30125231	6	3.85
5	30432135	30432286	10	3.58
5	30863698	30863835	6	4.39
5	30943021	30943155	6	4.29
5	31179513	31179664	7	4.4
5	31916367	31916558	8	3.61
5	32095508	32095665	6	4.49
5	32097128	32097278	6	4.18
5	33163187	33163359	7	3.52
5	33617046	33617268	9	4.33
5	33780905	33781245	17	7.03
5	33905651	33905851	9	4.62
5	34050568	34050708	6	4.32
5	34091469	34091595	7	4.24
5	34585694	34585882	9	4.5
5	34855569	34855721	6	4.37
5	35167373	35167555	7	3.81
5	35254280	35254394	6	4.28
5	35607720	35607920	9	4.38
5	36065554	36065648	7	4.48
5	36295576	36295707	6	4.3
5	36482154	36482415	13	4.37
5	36542319	36542492	7	4.45
5	36808065	36808362	12	4.48
5	36813892	36814023	6	4.35
5	36818066	36818210	8	4.54
5	36908680	36908876	8	4.25
5	37052132	37052306	6	4.48
5	37275712	37275904	8	4.29
5	37407004	37407141	7	4.62
5	37504813	37504989	7	4.63
5	37682172	37682328	8	4.59
5	38020061	38020290	9	7.16
5	38192842	38192988	7	4.16
5	43972690	43972860	6	4.36
5	44059386	44059558	6	4.41
5	44384861	44492920		gene	Prom1	325303
5	48376032	48696750		gene	Slit2		1676940
5	50373690	50373800	7	6.37
5	52056532	52056767	9	7
5	52983740	52984264	23	5.36
5	53113379	53113538	6	4.5
5	53214077	53214294	11	5.72
5	53275557	53275735	8	3.58
5	53279749	53279917	6	4.43
5	53433526	53433740	11	5.82
5	53498396	53604558		gene	2310045A20Rik	64656	376517
5	53981075	53981227	7	4.56
5	54292686	54292858	6	4.36
5	54312632	54312810	8	4.45
5	54321168	54321340	6	4.62
5	54455288	54455448	6	4.53
5	54945292	54945388	8	12.41
5	64532935	64533102	6	4.38
5	64632281	64632440	6	4.57
5	65129010	65129176	6	4.33
5	65309832	65309974	6	3.75
5	65884436	65884612	7	4.37
5	65928077	65928427	14	3.58
5	66391299	66391498	7	3.69
5	66410463	66410710	10	7.57
5	66693127	66843544		gene	Apbb2	282417	125092
5	66968636	66968763	6	3.81
5	66987420	66987544	6	4.36
5	67111225	67111361	7	4.33
5	67202778	67203001	10	14.29
5	67423289	67423424	6	4.53
5	67789728	67789849	6	4.35
5	68128061	68128213	7	4.56
5	72640969	72641116	6	4.5
5	72905399	72905542	6	3.68
5	73220279	73220423	6	4.23
5	73540668	73540831	6	4.38
5	73900903	73901071	7	3.69
5	74172535	74172761	8	3.81
5	74173606	74173761	6	4.58
5	74591321	74595503		gene	Rasl11b	417560	72294
5	74667797	74667960	6	4.35
5	75024107	75024253	6	4.27
5	75024684	75024846	7	4.53
5	75198782	75198998	10	3.74
5	75240011	75240181	6	4.34
5	75299003	75299169	6	4.33
5	75463179	75463497	14	4.57
5	75614427	75614537	6	3.84
5	75784041	75784199	6	4.56
5	75851154	75851336	7	4.41
5	75857875	75858191	17	4.26
5	75858219	75858537	16	3.67
5	76328852	76374483		gene	Kdr	470315	254033
5	76628516	76628663	9	16.35
5	76812910	76813078	6	4.43
5	76971972	76972093	6	3.7
5	77161497	77161617	6	4.37
5	77334371	77334553	8	4.36
5	77445833	77445951	8	11.84
5	77573724	77573818	6	3.87
5	77640844	77641039	8	4.28
5	77778271	77837070		gene	Igfbp7	137232	8170
5	77845240	77845398	6	4.52
5	77941480	77941615	6	4.25
5	82223802	82223948	6	4.27
5	88354632	88361557		gene	Csn3	6130684	709859
5	89071416	89071567	9	4.32
5	89078646	89078781	6	4.25
5	89269593	89269727	6	4.24
5	89370462	89370607	6	4.44
5	89381264	89381421	7	4.23
5	89561286	89561472	7	3.7
5	91583732	91583899	6	4.38
5	92024814	92024966	7	4.58
5	92199998	92200109	6	3.77
5	92429877	92430044	7	4.51
5	92483788	92483938	7	4.29
5	92641162	92641379	8	3.84
5	92775672	92777915		gene	Cxcl10	134293
5	92788573	92792240		gene	Cxcl11		136872
5	92929112	92929238	6	3.9
5	93112461	93394785		gene	Shroom3	183223	-15131
5	93379654	93379852	9	4.34
5	93635451	93635619	6	4.43
5	93696283	93705250		gene	Ccng2	60664	3322511
5	97027761	97027926	6	4.35
5	97192845	97193045	7	4.26
5	99262832	99262969	7	4.32
5	99450971	99451192	8	4.6
5	100268919	100269116	9	3.77
5	100269139	100269243	6	4.33
5	100373185	100373383	13	4.37
5	100430531	100430756	10	3.74
5	100762955	100763126	6	4.34
5	100769362	100769518	6	4.52
5	100790971	100791110	7	4.21
5	100794768	100794938	6	4.56
5	100881603	100881771	7	3.69
5	100892671	100892843	6	4.45
5	101055647	101055821	6	4.48
5	101450578	101450742	6	4.54
5	102040306	102040466	6	4.53
5	102134514	102134683	6	4.26
5	102177715	102177863	6	4.26
5	102397468	102397658	8	4.83
5	103567835	103567970	6	4.25
5	104098498	104098636	7	5.22
5	104242078	104242222	7	4.28
5	104505533	104505675	6	4.41
5	104531972	104532120	6	4.26
5	104922311	104922435	6	4.31
5	105031415	105031582	6	4.38
5	105274341	105274452	6	3.87
5	105430102	105430257	6	4.45
5	105613473	105613607	7	5.37
5	106004960	106005198	11	17.72
5	106116369	106116534	7	3.73
5	107393700	107393976	14	42.31
5	107494124	107494258	6	4.49
5	107510406	107510532	6	3.79
5	107896033	107896186	6	4.31
5	107936384	107936468	6	4.33
5	108271129	108271276	7	4.5
5	108575658	108575904	9	3.86
5	108951262	108951467	9	4.61
5	109043225	109043362	7	3.74
5	109067438	109067651	9	4.48
5	109156566	109156756	7	3.75
5	110295851	110296003	7	4.56
5	110565183	110565364	8	4.34
5	110955645	110955850	9	4.2
5	111268515	111268677	6	4.37
5	111662284	111662460	10	4.45
5	111858685	111858957	13	4.62
5	111951698	111951873	7	4.4
5	112142822	112142919	6	3.87
5	112240244	112240362	6	4.34
5	112386792	112386923	6	4.34
5	112426164	112426331	9	4.26
5	112592589	112592760	6	4.39
5	112665717	112665842	7	4.54
5	112710077	112710409	14	3.58
5	113102929	113103127	9	5.21
5	113136268	113136415	9	4.36
5	113535809	113535960	6	4.58
5	113601313	113601477	8	3.73
5	113798524	113798700	9	4.57
5	113939897	113940071	7	4.33
5	113948772	113948935	6	4.43
5	114175542	114175714	6	4.36
5	114182623	114182819	10	3.68
5	114318770	114318936	6	4.35
5	114322521	114322748	10	4.28
5	114430796	114430875	6	4.47
5	114504571	114504707	6	4.32
5	114660754	114661053	14	4.24
5	114705555	114705652	6	4.34
5	115237076	115237200	7	4.38
5	115317948	115318092	7	4.76
5	115526319	115526469	6	4.18
5	115582719	115582862	6	4.25
5	115593091	115593315	12	4.32
5	115658736	115658916	7	4.43
5	115662576	115662727	6	4.35
5	115688007	115688179	7	4.36
5	115716396	115716594	9	8.77
5	115928019	115934734		gene	Sirt4	211425	74728
5	116009462	116009638	12	4.42
5	116074763	116074928	6	4.5
5	116077295	116077409	6	4.43
5	116575968	116576152	8	4.18
[truncated: 4,782 more rows]
